# Supplementary material for: Quantum plasmonics pushes chiral sensing limit to single molecules: a paradigm for chiral biodetections
Source: Nat Commun. 2024 Jan 2;15:2. doi: 10.1038/s41467-023-42719-z (PMC10762144; doi:10.1038/s41467-023-42719-z)
Supplement: Supplementary file 3 — Source Data [file 41467_2023_42719_MOESM3_ESM.xlsx]

## Sheet: Fig 1
Figure 1b								Figure 1c		wavelength (nm)	M	P	fitted M	fitted P	racemate
	Wavelength (nm)	L-OS	D-OS		Wavelength (nm)	fitting				850	3.56796	-3.56796	-0.113	0.112637	-0.23723
	200	7620	8010		1240	37.7861				849	8.90592	-8.90592	-0.115	0.115336	-0.0656
	201	7720	8050		1227.72	38.6252				848	12.231	-12.231	-0.118	0.118081	0.1301
	202	7850	8120		1215.69	39.476				847	10.1572	-10.1572	-0.121	0.120874	0.32527
	203	7980	8240		1203.88	40.3388				846	4.59491	-4.59491	-0.124	0.123715	0.49531
	204	8110	8340		1192.31	41.2136				845	1.59944	-1.59944	-0.127	0.126605	0.60665
	205	8200	8380		1180.95	42.1006				844	1.61632	-1.61632	-0.13	0.129545	0.63178
	206	8250	8410		1169.81	42.9999				843	4.67828	-4.67828	-0.133	0.132535	0.56385
	207	8280	8420		1158.88	43.9115				842	2.66779	-2.66779	-0.136	0.135576	0.4208
	208	8350	8510		1148.15	44.8358				841	-4.13737	4.13737	-0.139	0.13867	0.22802
	209	8420	8560		1137.61	45.7727				840	-6.85658	6.85658	-0.142	0.141817	0.01414
	210	8480	8670		1127.27	46.7224				839	-8.23704	8.23704	-0.145	0.145017	-0.18199
	211	8540	8740		1117.12	47.6851				838	-12.8397	12.8397	-0.148	0.148273	-0.31721
	212	8590	8790		1107.14	48.6609				837	-15.1589	15.1589	-0.152	0.151584	-0.37928
	213	8610	8850		1097.35	49.6499				836	-10.866	10.866	-0.155	0.154952	-0.36976
	214	8600	8920		1087.72	50.6523				835	-12.9999	12.9999	-0.158	0.158378	-0.29328
	215	8600	8990		1078.26	51.6682				834	-11.1859	11.1859	-0.162	0.161862	-0.17389
	216	8680	9040		1068.97	52.6978				833	-5.33087	5.33087	-0.165	0.165406	-0.04287
	217	8740	9060		1059.83	53.7412				832	-4.44579	4.44579	-0.169	0.169011	0.05617
	218	8830	9090		1050.85	54.7986				831	-13.9237	13.9237	-0.173	0.172677	0.0896
	219	8870	9130		1042.02	55.8702				830	-19.6741	19.6741	-0.176	0.176406	0.04136
	220	8950	9190		1033.33	56.9561				829	-22.9895	22.9895	-0.18	0.1802	-0.08467
	221	9020	9260		1024.79	58.0565				828	-22.5426	22.5426	-0.184	0.184058	-0.25689
	222	9110	9330		1016.39	59.1715				827	-25.2116	25.2116	-0.188	0.187983	-0.43377
	223	9180	9440		1008.13	60.3013				826	-22.0931	22.0931	-0.192	0.191975	-0.5739
	224	9230	9540		1000	61.4461				825	-25.455	25.455	-0.196	0.196036	-0.63878
	225	9310	9660		992	62.606				824	-30.192	30.192	-0.2	0.200167	-0.61293
	226	9410	9760		984.127	63.7813				823	-24.7563	24.7563	-0.204	0.204369	-0.49399
	227	9520	9890		976.378	64.9721				822	-8.54702	8.54702	-0.209	0.208644	-0.30399
	228	9580	10010		968.75	66.1786				821	5.57731	-5.57731	-0.213	0.212992	-0.07538
	229	9650	10120		961.24	67.4011				820	12.891	-12.891	-0.217	0.217416	0.16314
	230	9770	10210		953.846	68.6396				819	23.7848	-23.7848	-0.222	0.221916	0.37014
	231	9920	10340		946.565	69.8944				818	26.4792	-26.4792	-0.226	0.226494	0.51917
	232	10100	10490		939.394	71.1657				817	25.3941	-25.3941	-0.231	0.231152	0.58429
	233	10490	10920		932.331	72.4537				816	30.2242	-30.2242	-0.236	0.235891	0.55701
	234	11310	11830		925.373	73.7585				815	31.6013	-31.6013	-0.241	0.240712	0.45321
	235	12580	13270		918.519	75.0805				814	22.5727	-22.5727	-0.246	0.245618	0.29219
	236	13970	14900		911.765	76.4198				813	21.7833	-21.7833	-0.251	0.250609	0.11021
	237	15110	16230		905.109	77.7767				812	19.2262	-19.2262	-0.256	0.255687	-0.05194
	238	15870	17130		898.551	79.1513				811	16.5053	-16.5053	-0.261	0.260855	-0.12741
	239	16340	17690		892.086	80.5439				810	9.49714	-9.49714	-0.266	0.266113	-0.21061
	240	16710	18080		885.714	81.9547				809	10.8745	-10.8745	-0.271	0.271464	-0.27903
	241	17000	18390		879.433	83.384				808	6.93715	-6.93715	-0.277	0.276909	-0.31889
	242	17250	18650		873.239	84.832				807	17.2043	-17.2043	-0.282	0.28245	-0.33268
	243	17470	18880		867.133	86.2989				806	30.2916	-30.2916	-0.288	0.28809	-0.31911
	244	17660	19070		861.111	87.7851				805	41.2989	-41.2989	-0.294	0.293829	-0.27004
	245	17830	19250		855.172	89.2906				804	42.386	-42.386	-0.3	0.29967	-0.19139
	246	17970	19410		849.315	90.8159				803	40.8823	-40.8823	-0.306	0.305616	-0.08887
	247	18090	19520		843.537	92.3611				802	41.1696	-41.1696	-0.312	0.311668	-0.09855
	248	18160	19590		837.838	93.9265				801	41.7624	-41.7624	-0.318	0.317828	-0.18063
	249	18170	19590		832.215	95.5125				800	47.2382	-47.2382	-0.324	0.324098	-0.36969
	250	18130	19530		826.667	97.1192				799	55.139	-55.139	-0.33	0.330482	-0.51852
	251	18030	19410		821.192	98.747				798	50.1906	-50.1906	-0.337	0.33698	-0.60485
	252	17900	19260		815.789	100.396				797	37.0527	-37.0527	-0.344	0.343596	-0.61734
	253	17710	19030		810.458	102.067				796	41.9909	-41.9909	-0.35	0.350332	-0.55286
	254	17480	18760		805.195	103.76				795	36.1327	-36.1327	-0.357	0.35719	-0.41225
	255	17200	18450		800	105.475				794	33.6799	-33.6799	-0.364	0.364173	-0.21982
	256	16890	18110		794.872	107.212				793	37.438	-37.438	-0.371	0.371284	-0.01943
	257	16570	17740		789.809	108.973				792	36.9786	-36.9786	-0.379	0.378524	0.135
	258	16240	17370		784.81	110.756				791	28.5465	-28.5465	-0.386	0.385898	0.32094
	259	15910	17000		779.874	112.563				790	20.6675	-20.6675	-0.393	0.393408	0.45157
	260	15570	16640		775	114.394				789	24.182	-24.182	-0.401	0.401056	0.49514
	261	15250	16280		770.186	116.249				788	22.7239	-22.7239	-0.409	0.408847	0.44059
	262	14930	15930		765.432	118.129				787	24.2982	-24.2982	-0.417	0.416782	0.29397
	263	14620	15600		760.736	120.034				786	33.4611	-33.4611	-0.425	0.424864	0.07628
	264	14310	15270		756.098	121.964				785	35.9671	-35.9671	-0.433	0.433098	-0.17019
	265	14020	14950		751.515	123.919				784	37.1378	-37.1378	-0.441	0.441487	-0.39615
	266	13750	14660		746.988	125.901				783	34.3826	-34.3826	-0.45	0.450033	-0.56529
	267	13480	14370		742.515	127.909				782	39.704	-39.704	-0.459	0.458741	-0.64759
	268	13210	14080		738.095	129.944				781	44.2744	-44.2744	-0.468	0.467613	-0.63098
	269	12950	13800		733.728	132.006				780	36.5803	-36.5803	-0.477	0.476654	-0.51893
	270	12700	13540		729.412	134.095				779	32.1134	-32.1134	-0.486	0.485868	-0.33145
	271	12470	13290		725.146	136.213				778	19.7948	-19.7948	-0.495	0.495257	-0.11057
	272	12250	13050		720.93	138.359				777	15.5276	-15.5276	-0.505	0.504827	0.10277
	273	12050	12830		716.763	140.533				776	14.3225	-14.3225	-0.515	0.514581	0.27288
	274	11860	12640		712.644	142.738				775	15.6868	-15.6868	-0.525	0.524524	0.37939
	275	11690	12450		708.571	144.971				774	7.03272	-7.03272	-0.535	0.534659	0.41644
	276	11530	12290		704.545	147.236				773	3.12235	-3.12235	-0.545	0.544992	0.39658
	277	11390	12140		700.565	149.53				772	5.47267	-5.47267	-0.556	0.555527	0.34452
	278	11270	12010		696.629	151.856				771	8.70081	-8.70081	-0.566	0.566268	0.28418
	279	11150	11890		692.737	154.214				770	21.1842	-21.1842	-0.577	0.57722	0.23737
	280	11060	11790		688.889	156.604				769	20.507	-20.507	-0.588	0.588389	0.22627
	281	10980	11710		685.083	159.026				768	19.9143	-19.9143	-0.6	0.599779	0.29371
	282	10910	11640		681.319	161.482				767	27.758	-27.758	-0.611	0.611396	0.3189
	283	10860	11590		677.596	163.971				766	32.8919	-32.8919	-0.623	0.623245	0.32503
	284	10820	11550		673.913	166.494				765	26.6912	-26.6912	-0.635	0.635332	0.31468
	285	10790	11530		670.27	169.053				764	11.7325	-11.7325	-0.648	0.647662	0.2857
	286	10780	11520		666.667	171.646				763	-4.21796	4.21796	-0.66	0.660241	0.23679
	287	10760	11510		663.102	174.276				762	-14.0392	14.0392	-0.673	0.673076	0.17771
	288	10750	11500		659.574	176.942				761	-25.3507	25.3507	-0.686	0.686172	0.12212
	289	10740	11500		656.085	179.646				760	-35.5804	35.5804	-0.7	0.699536	0.0833
	290	10720	11480		652.632	182.387				759	-52.8238	52.8238	-0.713	0.713174	-0.04432
	291	10680	11450		649.215	185.166				758	-66.6786	66.6786	-0.727	0.727094	-0.19602
	292	10640	11410		645.833	187.984				757	-69.9642	69.9642	-0.741	0.741303	-0.35103
	293	10580	11350		642.487	190.842				756	-58.9482	58.9482	-0.756	0.755807	-0.48163
	294	10510	11280		639.175	193.741				755	-39.3198	39.3198	-0.771	0.770614	-0.58376
	295	10420	11190		635.897	196.68				754	-34.476	34.476	-0.786	0.785732	-0.65115
	296	10310	11090		632.653	199.661				753	-26.7268	26.7268	-0.801	0.801168	-0.68054
	297	10200	10970		629.442	202.685				752	-18.7651	18.7651	-0.817	0.816932	-0.66506
	298	10070	10840		626.263	205.751				751	-1.7091	1.7091	-0.833	0.83303	-0.6103
	299	9940	10700		623.116	208.862				750	2.71961	-2.71961	-0.849	0.849472	-0.53351
	300	9800	10550		620	212.017				749	10.4797	-10.4797	-0.866	0.866267	-0.44918
	301	9640	10380		616.915	215.218				748	15.0635	-15.0635	-0.883	0.883424	-0.38426
	302	9480	10210		613.861	218.465				747	11.0008	-11.0008	-0.901	0.900953	-0.36084
	303	9300	10020		610.837	221.759				746	17.4427	-17.4427	-0.919	0.918863	-0.39039
	304	9120	9830		607.843	225.101				745	24.0045	-24.0045	-0.937	0.937164	-0.4797
	305	8920	9610		604.878	228.492				744	24.3037	-24.3037	-0.956	0.955867	-0.60934
	306	8720	9400		601.942	231.932				743	11.8754	-11.8754	-0.975	0.974982	-0.7524
	307	8520	9180		599.034	235.423				742	9.15577	-9.15577	-0.995	0.994521	-0.90952
	308	8330	8970		596.154	238.965				741	8.62688	-8.62688	-1.01	1.0145	-0.98166
	309	8140	8770		593.301	242.56				740	6.75314	-6.75314	-1.03	1.03492	-0.96548
	310	7950	8560		590.476	246.208				739	-0.61856	0.61856	-1.06	1.0558	-0.86513
	311	7760	8360		587.678	249.91				738	-4.4359	4.4359	-1.08	1.07715	-0.70076
	312	7580	8160		584.906	253.668				737	-7.95871	7.95871	-1.1	1.09899	-0.4877
	313	7400	7960		582.16	257.481				736	-14.0697	14.0697	-1.12	1.12132	-0.24001
	314	7220	7770		579.439	261.353				735	-9.7816	9.7816	-1.14	1.14417	0.01978
	315	7050	7570		576.744	265.283				734	-11.5063	11.5063	-1.17	1.16755	0.26456
	316	6880	7390		574.074	269.272				733	-11.2748	11.2748	-1.19	1.19147	0.53277
	317	6710	7210		571.429	273.322				732	-5.72667	5.72667	-1.22	1.21594	0.75095
	318	6540	7030		568.807	277.434				731	0.99686	-0.99686	-1.24	1.24099	0.88153
	319	6390	6860		566.21	281.61				730	4.37961	-4.37961	-1.27	1.26663	0.90863
	320	6230	6680		563.636	285.849				729	-3.96394	3.96394	-1.29	1.29287	0.83858
	321	6080	6520		561.086	290.154				728	0.9568	-0.9568	-1.32	1.31974	0.68687
	322	5940	6360		558.559	294.526				727	2.93894	-2.93894	-1.35	1.34725	0.48927
	323	5790	6200		556.054	298.966				726	-0.35711	0.35711	-1.38	1.37543	0.29735
	324	5640	6040		553.571	303.475				725	-4.16315	4.16315	-1.4	1.40428	0.18826
	325	5500	5890		551.111	308.055				724	-5.10036	5.10036	-1.43	1.43384	0.07379
	326	5380	5750		548.673	312.708				723	-3.06781	3.06781	-1.46	1.46412	-0.00183
	327	5260	5620		546.256	317.434				722	-11.4804	11.4804	-1.5	1.49514	-0.01752
	328	5140	5490		543.86	322.236				721	-9.78988	9.78988	-1.53	1.52694	0.02304
	329	5040	5380		541.485	327.114				720	-14.3164	14.3164	-1.56	1.55952	0.09506
	330	4930	5270		539.13	332.071				719	-17.713	17.713	-1.59	1.59292	0.17834
	331	4840	5160		536.797	337.107				718	-13.7917	13.7917	-1.63	1.62715	0.25488
	332	4750	5070		534.483	342.226				717	-11.7344	11.7344	-1.66	1.66226	0.31703
	333	4660	4980		532.189	347.427				716	-12.1746	12.1746	-1.7	1.69826	0.24804
	334	4580	4890		529.915	352.713				715	-8.51547	8.51547	-1.74	1.73518	0.11565
	335	4510	4810		527.66	358.087				714	-6.17965	6.17965	-1.77	1.77305	-0.04397
	336	4430	4730		525.424	363.549				713	-8.16316	8.16316	-1.81	1.8119	-0.18842
	337	4360	4650		523.207	369.101				712	-14.3185	14.3185	-1.85	1.85177	-0.28851
	338	4290	4580		521.008	374.746				711	-17.7571	17.7571	-1.89	1.89268	-0.32484
	339	4220	4510		518.828	380.486				710	-17.1907	17.1907	-1.93	1.93467	-0.29736
	340	4150	4430		516.667	386.322				709	-3.41253	3.41253	-1.98	1.97778	-0.2157
	341	4070	4350		514.523	392.257				708	10.2769	-10.2769	-2.02	2.02204	-0.10155
	342	4000	4280		512.397	398.293				707	14.3796	-14.3796	-2.07	2.06748	0.01002
	343	3920	4200		510.288	404.431				706	4.00849	-4.00849	-2.11	2.11416	0.0965
	344	3850	4120		508.197	410.675				705	3.01989	-3.01989	-2.16	2.16211	0.13018
	345	3780	4040		506.122	417.027				704	10.8594	-10.8594	-2.21	2.21138	0.09587
	346	3700	3960		504.065	423.489				703	25.5232	-25.5232	-2.26	2.262	-0.00399
	347	3620	3890		502.024	430.064				702	27.644	-27.644	-2.31	2.31403	-0.16062
	348	3550	3810		500	436.754				701	21.4154	-21.4154	-2.37	2.36751	-0.34972
	349	3470	3730		497.992	443.562				700	7.61547	-7.61547	-2.42	2.4225	-0.54091
	350	3400	3650		496	450.49				699	-1.68052	1.68052	-2.48	2.47905	-0.70668
	351	3320	3570		494.024	457.542				698	-3.12882	3.12882	-2.54	2.53721	-0.82415
	352	3250	3490		492.063	464.72				697	1.87242	-1.87242	-2.6	2.59704	-0.89162
	353	3170	3410		490.119	472.027				696	4.99503	-4.99503	-2.66	2.65859	-0.90138
	354	3100	3340		488.189	479.467				695	3.63101	-3.63101	-2.72	2.72194	-0.85958
	355	3030	3260		486.275	487.043				694	4.36935	-4.36935	-2.79	2.78715	-0.77076
	356	2960	3180		484.375	494.757				693	4.82117	-4.82117	-2.85	2.85428	-0.64046
	357	2890	3110		482.49	502.613				692	8.6338	-8.6338	-2.92	2.92341	-0.48424
	358	2810	3030		480.62	510.616				691	9.95086	-9.95086	-2.99	2.99461	-0.31962
	359	2740	2950		478.764	518.767				690	16.7823	-16.7823	-3.07	3.06795	-0.17243
	360	2670	2870		476.923	527.072				689	27.8419	-27.8419	-3.14	3.14352	-0.06146
	361	2600	2800		475.096	535.533				688	32.5766	-32.5766	-3.22	3.22141	-0.004
	362	2530	2720		473.282	544.155				687	28.415	-28.415	-3.3	3.30169	-0.01166
	363	2450	2630		471.483	552.942				686	17.7528	-17.7528	-3.38	3.38446	-0.06473
	364	2370	2550		469.697	561.898				685	12.9576	-12.9576	-3.47	3.46983	-0.14181
	365	2290	2470		467.925	571.027				684	13.4676	-13.4676	-3.56	3.55788	-0.25006
	366	2210	2380		466.165	580.334				683	19.6	-19.6	-3.65	3.64873	-0.28816
	367	2130	2290		464.419	589.824				682	19.1623	-19.1623	-3.74	3.74249	-0.21193
	368	2050	2210		462.687	599.501				681	11.1049	-11.1049	-3.84	3.83927	-0.14375
	369	1960	2120		460.967	609.371				680	5.33048	-5.33048	-3.94	3.93919	-0.07161
	370	1880	2030		459.259	619.438				679	4.36317	-4.36317	-4.04	4.04239	0.01371
	371	1800	1940		457.565	629.707				678	10.8573	-10.8573	-4.15	4.14899	0.11448
	372	1700	1840		455.882	640.185				677	9.9423	-9.9423	-4.26	4.25914	0.22541
	373	1610	1730		454.212	650.878				676	-0.44692	0.44692	-4.37	4.37297	0.34013
	374	1520	1630		452.555	661.79				675	-11.5787	11.5787	-4.49	4.49066	0.51477
	375	1430	1540		450.909	672.928				674	-17.6201	17.6201	-4.61	4.61235	0.68859
	376	1350	1460		449.275	684.298				673	-17.3302	17.3302	-4.74	4.73823	0.71313
	377	1280	1370		447.653	695.908				672	-18.2682	18.2682	-4.87	4.86846	0.6277
	378	1200	1290		446.043	707.763				671	-18.8747	18.8747	-5	5.00324	0.45009
	379	1130	1220		444.444	719.871				670	-20.1827	20.1827	-5.14	5.14276	0.21427
	380	1070	1150		442.857	732.24				669	-15.9684	15.9684	-5.29	5.28724	-0.03661
	381	1000	1080		441.281	744.876				668	-7.95479	7.95479	-5.44	5.43689	-0.25376
	382	950	1020		439.716	757.788				667	1.65922	-1.65922	-5.59	5.59194	-0.40281
	383	890	960		438.163	770.984				666	0.66677	-0.66677	-5.75	5.75263	-0.46081
	384	840	900		436.62	784.473				665	-0.27474	0.27474	-5.92	5.91923	-0.42841
	385	790	850		435.088	798.263				664	-3.0144	3.0144	-6.09	6.09199	-0.32218
	386	750	800		433.566	812.363				663	-4.77606	4.77606	-6.27	6.27122	-0.16616
	387	710	760		432.056	826.784				662	-1.97905	1.97905	-6.46	6.45719	-0.01155
	388	670	720		430.556	841.535				661	2.56066	-2.56066	-6.65	6.65023	0.0965
	389	630	680		429.066	856.626				660	7.37404	-7.37404	-6.85	6.85068	0.12877
	390	600	640		427.586	872.069				659	8.92109	-8.92109	-7.06	7.05888	0.07311
	391	570	610		426.117	887.874				658	12.1148	-12.1148	-7.28	7.27521	-0.05736
	392	540	570		424.658	904.054				657	15.3803	-15.3803	-7.5	7.50007	-0.22924
	393	510	540		423.208	920.62				656	20.0113	-20.0113	-7.73	7.73385	-0.39962
	394	480	510		421.769	937.586				655	25.1993	-25.1993	-7.98	7.97702	-0.53094
	395	450	480		420.339	954.964				654	20.0144	-20.0144	-8.23	8.23002	-0.59637
	396	420	450		418.919	972.768				653	10.8534	-10.8534	-8.49	8.49335	-0.57859
	397	400	420		417.508	991.014				652	-2.46896	2.46896	-8.77	8.76753	-0.47254
	398	370	390		416.107	1009.72				651	-4.22339	4.22339	-9.05	9.05312	-0.30969
	399	350	360		414.716	1028.89				650	-3.20975	3.20975	-9.35	9.35068	-0.11917
	400	320	330		413.333	1048.55				649	-3.20396	3.20396	-9.66	9.66085	0.06197
	401	300	300		411.96	1068.72				648	-6.18351	6.18351	-9.98	9.98427	0.20515
	402	270	280		410.596	1089.41				647	-8.45303	8.45303	-10.3	10.3216	0.2857
	403	250	250		409.241	1110.64				646	-6.33239	6.33239	-10.7	10.6737	0.29008
	404	230	230		407.895	1132.43				645	-6.32905	6.32905	-11	11.0412	0.21624
	405	210	200		406.557	1154.81				644	-6.23175	6.23175	-11.4	11.425	0.08106
	406	190	180		405.229	1177.79				643	-6.00555	6.00555	-11.8	11.826	-0.09889
	407	170	160		403.909	1201.4				642	-1.64041	1.64041	-12.2	12.245	-0.29073
	408	150	140		402.597	1225.65				641	-0.79489	0.79489	-12.7	12.6831	-0.46322
	409	140	120		401.294	1250.59				640	-0.81639	0.81639	-13.1	13.1414	-0.59151
	410	120	110		400	1276.22				639	-3.95575	3.95575	-13.6	13.6208	-0.67401
	411	110	90		398.714	1302.58				638	-3.04218	3.04218	-14.1	14.1227	-0.70628
	412	90	80		397.436	1329.7				637	2.38445	-2.38445	-14.6	14.6483	-0.68886
	413	80	70		396.166	1357.61				636	14.1122	-14.1122	-15.2	15.1988	-0.63321
	414	70	60		394.904	1386.33				635	15.9817	-15.9817	-15.8	15.7756	-0.5511
	415	60	50		393.651	1415.9				634	10.6422	-10.6422	-16.4	16.3804	-0.45758
	416	60	40		392.405	1446.36				633	10.8637	-10.8637	-17	17.0145	-0.37682
	417	50	30		391.167	1477.75				632	11.8056	-11.8056	-17.7	17.6798	-0.33333
	418	40	30		389.937	1510.09				631	15.2604	-15.2604	-18.4	18.3779	-0.34405
	419	40	20		388.715	1543.43				630	17.8386	-17.8386	-19.1	19.1108	-0.41408
	420	30	20		387.5	1577.81				629	15.4152	-15.4152	-19.9	19.8803	-0.54342
	421	30	10		386.293	1613.27				628	13.1069	-13.1069	-20.7	20.6885	-0.7034
	422	20	10		385.093	1649.87				627	13.3128	-13.3128	-21.5	21.5377	-0.89238
	423	20	10		383.901	1687.65				626	13.8154	-13.8154	-22.4	22.4301	-0.99103
	424	20	10		382.716	1726.65				625	7.19913	-7.19913	-23.4	23.3681	-0.99577
	425	20	0		381.538	1766.93				624	5.29878	-5.29878	-24.4	24.3542	-0.90443
	426	10	0		380.368	1808.55				623	4.00943	-4.00943	-25.4	25.3911	-0.73079
	427	10	0		379.205	1851.56				622	-0.54376	0.54376	-26.5	26.4814	-0.47218
	428	10	0		378.049	1896.02				621	-6.86768	6.86768	-27.6	27.6279	-0.22952
	429	10	0		376.9	1941.99				620	-14.0369	14.0369	-28.8	28.8336	-0.01734
	430	10	0		375.758	1989.53				619	-16.6709	16.6709	-30.1	30.1013	0.14741
	431	10	0		374.622	2038.72				618	-16.1701	16.1701	-31.4	31.4341	0.33649
	432	10	0		373.494	2089.61				617	-18.2937	18.2937	-32.8	32.835	0.48763
	433	10	0		372.372	2142.27				616	-18.955	18.955	-34.3	34.3069	0.58157
	434	10	0		371.257	2196.78				615	-17.7449	17.7449	-35.9	35.8529	0.6135
	435	10	0		370.149	2253.2				614	-14.2633	14.2633	-37.5	37.4756	0.60161
	436	10	0		369.048	2311.6				613	-12.8857	12.8857	-39.2	39.1777	0.47574
	437	0	0		367.953	2372.06				612	-7.25981	7.25981	-41	40.9616	0.28017
	438	0	0		366.864	2434.64				611	-5.86345	5.86345	-42.8	42.8293	0.05856
	439	0	0		365.782	2499.4				610	-8.77998	8.77998	-44.8	44.7823	-0.14755
	440	0	0		364.706	2566.41				609	-7.0931	7.0931	-46.8	46.8215	-0.30711
	441	0	0		363.636	2635.73				608	-8.77127	8.77127	-48.9	48.9471	-0.39681
	442	0	-10		362.573	2707.4				607	-11.5738	11.5738	-51.2	51.1585	-0.40491
	443	0	-10		361.516	2781.46				606	-13.6756	13.6756	-53.5	53.4537	-0.33314
	444	0	-10		360.465	2857.95				605	-9.41533	9.41533	-55.8	55.8296	-0.21904
	445	0	-10		359.42	2936.88				604	-4.61758	4.61758	-58.3	58.2815	-0.10272
	446	0	-10		358.382	3018.25				603	-0.3901	0.3901	-60.8	60.8029	-0.01131
	447	0	-10		357.349	3102.04				602	0.10498	-0.10498	-63.4	63.3855	0.02908
	448	0	0		356.322	3188.22				601	-3.2704	3.2704	-66	66.0183	0.01326
	449	0	-10		355.301	3276.73				600	-2.24873	2.24873	-68.7	68.6884	-0.04777
	450	0	0		354.286	3367.46				599	-0.11342	0.11342	-71.4	71.3798	-0.13637
	451	0	-10		353.276	3460.32				598	-5.09625	5.09625	-74.1	74.0741	-0.23235
	452	0	-10		352.273	3555.14				597	-7.11291	7.11291	-76.7	76.7498	-0.31662
	453	0	-10		351.275	3651.76				596	-12.0591	12.0591	-79.4	79.383	-0.36817
	454	0	-10		350.282	3749.96				595	-16.5392	16.5392	-81.9	81.947	-0.38462
	455	0	-10		349.296	3849.52				594	-15.8172	15.8172	-84.4	84.413	-0.36986
	456	0	-10		348.315	3950.18				593	-13.9109	13.9109	-86.8	86.7507	-0.32018
	457	0	-10		347.339	4051.66				592	-8.73807	8.73807	-88.9	88.9285	-0.25175
	458	0	-10		346.369	4153.69				591	-7.02363	7.02363	-90.9	90.9147	-0.17618
	459	0	-10		345.404	4255.97				590	-3.63032	3.63032	-92.7	92.6783	-0.10747
	460	0	-10		344.444	4358.24				589	-2.38441	2.38441	-94.2	94.1902	-0.05408
	461	0	-10		343.49	4460.24				588	-2.2432	2.2432	-95.4	95.424	-0.01451
	462	0	-10		342.541	4561.75				587	-2.5358	2.5358	-96.4	96.3572	0.00718
	463	0	-10		341.598	4662.62				586	-2.67609	2.67609	-97	96.9722	0.02028
	464	0	-10		340.659	4762.71				585	-1.21796	1.21796	-97.3	97.2568	0.02695
	465	0	-10		339.726	4861.98				584	-0.45759	0.45759	-97.2	97.2051	0.02461
	466	0	-10		338.798	4960.46				583	1.00911	-1.00911	-96.8	96.8173	0.01905
	467	0	-10		337.875	5058.23				582	2.08073	-2.08073	-96.1	96.0999	-0.00128
	468	0	-10		336.957	5155.46				581	2.71947	-2.71947	-95.1	95.0656	-0.03502
	469	0	-10		336.043	5252.39				580	2.83217	-2.83217	-93.7	93.7319	-0.09307
	470	0	-10		335.135	5349.29				579	3.32896	-3.32896	-92.1	92.121	-0.13328
	471	0	-10		334.232	5446.52				578	4.37868	-4.37868	-90.3	90.2588	-0.0963
	472	0	-10		333.333	5544.44				577	3.43645	-3.43645	-88.2	88.1732	0.00678
	473	0	-10		332.44	5643.45				576	2.79308	-2.79308	-85.9	85.8941	0.15567
	474	0	-10		331.551	5743.95				575	1.63913	-1.63913	-83.5	83.4515	0.34768
	475	-10	-10		330.667	5846.36				574	1.09423	-1.09423	-80.9	80.8752	0.44575
	476	-10	-10		329.787	5951.06				573	1.0756	-1.0756	-78.2	78.1938	0.48176
	477	-10	-10		328.912	6058.42				572	1.22991	-1.22991	-75.4	75.4343	0.47165
	478	-10	-10		328.042	6168.76				571	1.81582	-1.81582	-72.6	72.6217	0.46951
	479	-10	-10		327.177	6282.38				570	1.87688	-1.87688	-69.8	69.7783	0.50429
	480	-10	-10		326.316	6399.52				569	1.89575	-1.89575	-66.9	66.9244	0.5484
	481	-10	-10		325.459	6520.38				568	1.99916	-1.99916	-64.1	64.0774	0.58596
	482	-10	-10		324.607	6645.1				567	2.1761	-2.1761	-61.3	61.2523	0.60161
	483	-10	-10		323.76	6773.76				566	2.39256	-2.39256	-58.5	58.4619	0.47574
	484	-10	-10		322.917	6906.4				565	2.73118	-2.73118	-55.7	55.7167	0.28017
	485	-10	-10		322.078	7042.99				564	2.65898	-2.65898	-53	53.0252	0.05856
	486	-10	-10		321.244	7183.45				563	2.40565	-2.40565	-50.4	50.3942	-0.14755
	487	-10	-10		320.413	7327.63				562	2.04614	-2.04614	-47.8	47.8291	-0.30711
	488	-10	-10		319.588	7475.33				561	1.759	-1.759	-45.3	45.3337	-0.39681
	489	-10	-10		318.766	7626.28				560	1.66622	-1.66622	-42.9	42.9108	-0.40491
	490	-10	-10		317.949	7780.17				559	1.07224	-1.07224	-40.6	40.5624	-0.33314
	491	-10	-10		317.136	7936.61				558	0.76335	-0.76335	-38.3	38.2895	-0.21904
	492	-10	-10		316.327	8095.17				557	-0.01782	0.01782	-36.1	36.0926	-0.10272
	493	-10	-10		315.522	8255.35				556	-0.26545	0.26545	-34	33.9718	-0.01131
	494	-10	-10		314.721	8416.61				555	-0.42206	0.42206	-31.9	31.9268	0.02908
	495	-10	-10		313.924	8578.33				554	-0.61079	0.61079	-30	29.9568	0.01326
	496	-10	-10		313.131	8739.88				553	-0.24508	0.24508	-28.1	28.0611	-0.04777
	497	-10	-10		312.343	8900.54				552	-0.33748	0.33748	-26.2	26.2387	-0.13637
	498	-10	-10		311.558	9059.59				551	-0.04641	0.04641	-24.5	24.4886	-0.23235
	499	-10	-10		310.777	9216.26				550	0.40234	-0.40234	-22.8	22.8098	-0.31662
	500	-10	-10		310	9369.75				549	0.62569	-0.62569	-21.2	21.2012	-0.36817
	501	-10	-10		309.227	9519.27				548	0.9343	-0.9343	-19.7	19.6616	-0.38462
	502	-10	-10		308.458	9664				547	1.489	-1.489	-18.2	18.19	-0.36986
	503	-10	-10		307.692	9803.13				546	2.04495	-2.04495	-16.8	16.7853	-0.32018
	504	-10	-10		306.931	9935.89				545	2.28448	-2.28448	-15.4	15.4463	-0.25175
	505	-10	-10		306.173	10061.5				544	2.42598	-2.42598	-14.2	14.172	-0.17618
	506	-10	-10		305.419	10179.4				543	2.72549	-2.72549	-13	12.9612	-0.10747
	507	-10	-10		304.668	10288.7				542	2.80097	-2.80097	-11.8	11.8126	-0.05408
	508	-10	-10		303.922	10389				541	3.04367	-3.04367	-10.7	10.7251	-0.01451
	509	-10	-10		303.178	10479.9				540	3.06703	-3.06703	-9.7	9.6972	0.00718
	510	-10	-10		302.439	10560.8				539	2.56417	-2.56417	-8.73	8.72749	0.02028
	511	-10	-10		301.703	10631.5				538	1.99533	-1.99533	-7.81	7.81439	0.02695
	512	-10	-10		300.971	10691.9				537	1.78241	-1.78241	-6.96	6.95623	0.02461
	513	-10	-10		300.242	10741.8				536	1.56041	-1.56041	-6.15	6.15119	0.01905
	514	-10	-10		299.517	10781.3				535	1.49585	-1.49585	-5.4	5.39736	-0.00128
	515	-10	-10		298.795	10810.7				534	1.11049	-1.11049	-4.69	4.69268	-0.03502
	516	-10	-10		298.077	10830				533	0.8927	-0.8927	-4.03	4.035	-0.0743
	517	-10	-10		297.362	10839.8				532	1.07415	-1.07415	-3.42	3.42207	-0.12379
	518	-10	-10		296.651	10840.6				531	1.27361	-1.27361	-2.85	2.85156	-0.08718
	519	-10	-10		295.943	10832.7				530	1.45668	-1.45668	-2.32	2.32107	-0.01686
	520	-10	-10		295.238	10817				529	1.53933	-1.53933	-1.83	1.82816	-0.01679
	521	-10	-10		294.537	10794				528	1.40437	-1.40437	-1.37	1.37033	-0.08572
	522	-10	-10		293.839	10764.6				527	1.47079	-1.47079	-0.945	0.945126	-0.2406
	523	-10	-10		293.144	10729.5				526	1.74596	-1.74596	-0.55	0.550065	-0.45046
	524	-10	-10		292.453	10689.6				525	1.81018	-1.81018	-0.183	0.182709	-0.67755
	525	-10	-10		291.765	10645.6				524	1.78072	-1.78072	0.159	-0.159332	-0.8626
	526	-10	-10		291.08	10598.3				523	1.66372	-1.66372	0.478	-0.478388	-0.86891
	527	-10	-10		290.398	10548.7				522	1.75735	-1.75735	0.777	-0.776712	-0.7193
	528	-10	-10		289.72	10497.4				521	1.93113	-1.93113	1.06	-1.05647	-0.44327
	529	-10	-10		289.044	10445.4				520	2.15433	-2.15433	1.32	-1.31973	-0.05133
	530	-10	-10		288.372	10393.3				519	2.16902	-2.16902	1.57	-1.56847	0.3362
	531	-10	-10		287.703	10341.8				518	1.84114	-1.84114	1.8	-1.80455	0.62168
	532	-10	-10		287.037	10291.7				517	1.57527	-1.57527	2.03	-2.02972	0.73536
	533	-10	-10		286.374	10243.5				516	1.47722	-1.47722	2.25	-2.24563	0.634
	534	-10	-10		285.714	10197.9				515	1.38139	-1.38139	2.45	-2.45381	0.33241
	535	-10	-10		285.057	10155.5				514	1.21964	-1.21964	2.66	-2.6557	-0.08457
	536	-10	-10		284.404	10116.7				513	1.11813	-1.11813	2.85	-2.85262	-0.48168
	537	-10	-10		283.753	10082				512	0.89128	-0.89128	3.05	-3.04581	-0.77109
	538	-10	-10		283.105	10052				511	0.74989	-0.74989	3.24	-3.23641	-0.88806
	539	-10	-10		282.46	10026.9				510	0.72643	-0.72643	3.43	-3.42545	-0.81677
	540	-10	-10		281.818	10007.1				509	0.86026	-0.86026	3.61	-3.61391	-0.5707
	541	-10	-10		281.179	9993.07				508	0.99921	-0.99921	3.8	-3.80268	-0.21065
	542	-10	-10		280.543	9985				507	1.08548	-1.08548	3.99	-3.99258	0.17384
	543	-10	-10		279.91	9983.2				506	1.2099	-1.2099	4.18	-4.18434	0.47877
	544	-10	-10		279.279	9987.91				505	1.26062	-1.26062	4.38	-4.37868	0.63238
	545	-10	-10		278.652	9999.38				504	1.37039	-1.37039	4.58	-4.57621	0.5822
	546	-10	-10		278.027	10017.8				503	1.6784	-1.6784	4.78	-4.77753	0.38381
	547	-10	-10		277.405	10043.4				502	1.83266	-1.83266	4.98	-4.98317	0.12517
	548	-10	-10		276.786	10076.3				501	1.82008	-1.82008	5.19	-5.19363	-0.10254
	549	-10	-10		276.169	10116.7				500	1.77618	-1.77618	5.41	-5.40938	-0.22078
	550	-10	-10		275.556	10164.7				499	1.73049	-1.73049	5.63	-5.63082	-0.18898
	551	-10	-10		274.945	10220.5				498	1.65676	-1.65676	5.86	-5.85837	-0.03301
	552	-10	-10		274.336	10284.2				497	1.56331	-1.56331	6.09	-6.09238	0.16344
	553	-10	-10		273.731	10355.8				496	1.53784	-1.53784	6.33	-6.33318	0.31159
	554	-10	-10		273.128	10435.6				495	1.43754	-1.43754	6.58	-6.5811	0.39165
	555	-10	-10		272.527	10523.6				494	1.51196	-1.51196	6.84	-6.8364	0.38945
	556	-10	-10		271.93	10619.9				493	1.68487	-1.68487	7.1	-7.09936	0.30529
	557	-10	-10		271.335	10724.5				492	1.65779	-1.65779	7.37	-7.37022	0.15442
	558	-10	-10		270.742	10837.5				491	1.55713	-1.55713	7.65	-7.64919	-0.0407
	559	-10	-10		270.153	10959				490	1.6222	-1.6222	7.94	-7.93645	-0.2476
	560	-10	-10		269.565	11089.1				489	1.82311	-1.82311	8.23	-8.23219	-0.43567
	561	-10	-10		268.98	11227.7				488	1.93163	-1.93163	8.54	-8.53654	-0.56937
	562	-10	-10		268.398	11374.9				487	2.10436	-2.10436	8.85	-8.84962	-0.63465
	563	-10	-10		267.819	11530.6				486	1.99168	-1.99168	9.17	-9.1715	-0.63575
	564	-10	-10		267.241	11694.9				485	1.80607	-1.80607	9.5	-9.50225	-0.57823
	565	-10	-10		266.667	11867.7				484	1.7326	-1.7326	9.84	-9.84187	-0.49812
	566	-10	-10		266.094	12049.1				483	1.77903	-1.77903	10.2	-10.1903	-0.42433
	567	-10	-10		265.525	12238.7				482	1.80987	-1.80987	10.5	-10.5476	-0.3818
	568	-10	-10		264.957	12436.7				481	1.73782	-1.73782	10.9	-10.9135	-0.38169
	569	-10	-10		264.392	12642.8				480	1.60564	-1.60564	11.3	-11.288	-0.4225
	570	-10	-10		263.83	12856.8				479	1.40538	-1.40538	11.7	-11.6707	-0.49897
	571	-10	-10		263.27	13078.6				478	1.33483	-1.33483	12.1	-12.0614	-0.59604
	572	-10	-10		262.712	13307.8				477	1.46752	-1.46752	12.5	-12.4598	-0.70254
	573	-10	-10		262.156	13544.2				476	1.58437	-1.58437	12.9	-12.8655	-0.80527
	574	-10	-10		261.603	13787.4				475	1.72109	-1.72109	13.3	-13.2779	-0.88423
	575	-10	-10		261.053	14037				474	1.71371	-1.71371	13.7	-13.6964	-0.93379
	576	-10	-10		260.504	14292.5				473	1.75256	-1.75256	14.1	-14.1204	-0.93469
	577	-10	-10		259.958	14553.4				472	1.81973	-1.81973	14.5	-14.5492	-0.8763
	578	-10	-10		259.414	14819				471	1.73667	-1.73667	15	-14.9819	-0.76008
	579	0	-10		258.873	15088.8				470	1.72736	-1.72736	15.4	-15.4174	-0.59492
	580	-10	-10		258.333	15361.8				469	1.71509	-1.71509	15.9	-15.8549	-0.40623
	581	-10	-10		257.796	15637.4				468	1.6838	-1.6838	16.3	-16.293	-0.20114
	582	-10	-10		257.261	15914.5				467	1.64595	-1.64595	16.7	-16.7305	-0.01817
	583	-10	-10		256.729	16192.3				466	1.63602	-1.63602	17.2	-17.1661	0.0972
	584	-10	-10		256.198	16469.6				465	1.71535	-1.71535	17.6	-17.5983	0.13253
	585	-10	-10		255.67	16745.4				464	1.77962	-1.77962	18	-18.0254	0.09477
	586	-10	-20		255.144	17018.4				463	1.92996	-1.92996	18.4	-18.4459	0.00918
	587	-10	-20		254.62	17287.4				462	2.01184	-2.01184	18.9	-18.858	-0.08841
	588	0	-20		254.098	17550.9				461	2.01063	-2.01063	19.3	-19.2599	-0.12719
	589	0	-20		253.579	17807.8				460	2.02304	-2.02304	19.6	-19.6498	-0.16975
	590	0	-20		253.061	18056.5				459	2.01013	-2.01013	20	-20.0257	-0.23243
	591	0	-10		252.546	18295.6				458	1.97125	-1.97125	20.4	-20.3857	-0.34186
	592	0	-10		252.033	18523.6				457	1.88783	-1.88783	20.7	-20.728	-0.49154
	593	0	-10		251.521	18739.2				456	1.75014	-1.75014	21.1	-21.0507	-0.66418
	594	0	-20		251.012	18940.9				455	1.65503	-1.65503	21.4	-21.3519	-0.83424
	595	0	-10		250.505	19127.3				454	1.72995	-1.72995	21.6	-21.6299	-0.94928
	596	0	-10		250	19297.1				453	1.77831	-1.77831	21.9	-21.8832	-0.94935
	597	0	-10		249.497	19449				452	1.80307	-1.80307	22.1	-22.1101	-0.92377
	598	0	-10		248.996	19582				451	1.84182	-1.84182	22.3	-22.3093	-0.87145
	599	0	-10		248.497	19695				450	1.85143	-1.85143	22.5	-22.4797	-0.81052
	600	0	-10		248	19787				449	1.94438	-1.94438	22.6	-22.6203	-0.75583
	601	0	-10		247.505	19857.4				448	2.04825	-2.04825	22.7	-22.7302	-0.71996
	602	0	-10		247.012	19905.5				447	2.01433	-2.01433	22.8	-22.8091	-0.71437
	603	0	-10		246.521	19931				446	1.97533	-1.97533	22.9	-22.8564	-0.73219
	604	0	-20		246.032	19933.5				445	1.93752	-1.93752	22.9	-22.8723	-0.79527
	605	0	-20		245.545	19913				444	1.8508	-1.8508	22.9	-22.8567	-0.92066
	606	0	-20		245.059	19869.7				443	1.81495	-1.81495	22.8	-22.8102	-1.09486
	607	0	-20		244.576	19803.7				442	1.7363	-1.7363	22.7	-22.7334	-1.28605
	608	0	-20		244.094	19715.6				441	1.69304	-1.69304	22.6	-22.627	-1.44319
	609	0	-20		243.615	19606				440	1.57751	-1.57751	22.5	-22.4922	-1.52303
	610	0	-20		243.137	19475.6				439	1.64697	-1.64697	22.3	-22.3301	-1.50653
	611	0	-20		242.661	19325.3				438	1.65023	-1.65023	22.1	-22.1421	-1.36717
	612	0	-20		242.188	19156.2				437	1.54325	-1.54325	21.9	-21.9297	-1.1453
	613	0	-10		241.715	18969.2				436	1.48424	-1.48424	21.7	-21.6945	-0.87457
	614	0	-10		241.245	18765.8				435	1.41252	-1.41252	21.4	-21.4383	-0.57602
	615	0	-10		240.777	18546.9				434	1.34544	-1.34544	21.2	-21.1626	-0.28898
	616	0	-10		240.31	18314.1				433	1.33673	-1.33673	20.9	-20.8694	-0.04419
	617	0	-10		239.845	18068.6				432	1.40694	-1.40694	20.6	-20.5605	0.11642
	618	0	-20		239.382	17811.7				431	1.40381	-1.40381	20.2	-20.2375	0.16717
	619	0	-10		238.921	17544.8				430	1.32512	-1.32512	19.9	-19.9024	0.11134
	620	0	-10		238.462	17269.2				429	1.30219	-1.30219	19.6	-19.5567	-0.0448
	621	0	-20		238.004	16986.1				428	1.2376	-1.2376	19.2	-19.2023	-0.24902
	622	0	-20		237.548	16696.8				427	1.24442	-1.24442	18.8	-18.8406	-0.43905
	623	0	-20		237.094	16402.6				426	1.29833	-1.29833	18.5	-18.4732	-0.57335
	624	0	-10		236.641	16104.4				425	1.36092	-1.36092	18.1	-18.1016	-0.61333
	625	0	-10		236.19	15803.5				424	1.36522	-1.36522	17.7	-17.727	-0.54642
	626	0	-10		235.741	15500.7				423	1.368	-1.368	17.4	-17.3508	-0.38193
	627	0	-10		235.294	15197				422	1.4189	-1.4189	17	-16.9741	-0.15555
	628	0	-10		234.848	14893.3				421	1.4363	-1.4363	16.6	-16.5979	0.0963
	629	0	-10		234.405	14590.3				420	1.39152	-1.39152	16.2	-16.2233	0.34121
	630	0	-10		233.962	14288.8				419	1.3752	-1.3752	15.9	-15.851	0.54592
	631	0	-10		233.522	13989.5				418	1.30521	-1.30521	15.5	-15.4819	0.69193
	632	0	-10		233.083	13692.8				417	1.13241	-1.13241	15.1	-15.1166	0.78095
	633	0	-10		232.645	13399.3				416	0.92015	-0.92015	14.8	-14.7559	0.81155
	634	0	-10		232.21	13109.5				415	0.56384	-0.56384	14.4	-14.4001	0.82107
	635	0	-10		231.776	12823.7				414	0.08651	-0.08651	14	-14.0499	0.8434
	636	0	-10		231.343	12542.3				413	-0.48545	0.48545	13.7	-13.7055	0.89834
	637	0	-20		230.912	12265.6				412	-1.14731	1.14731	13.4	-13.3673	0.99349
	638	0	-20		230.483	11993.9				411	-1.83071	1.83071	13	-13.0356	1.11344
	639	0	-20		230.056	11727.2				410	-2.64593	2.64593	12.7	-12.7105	1.22645
	640	0	-10		229.63	11465.9				409	-3.48115	3.48115	12.4	-12.3924	1.28939
	641	0	-10		229.205	11209.9				408	-4.40937	4.40937	12.1	-12.0813	1.2627
	642	0	-20		228.782	10959.5				407	-5.418	5.418	11.8	-11.7773	1.1337
	643	0	-10		228.361	10714.6				406	-6.55319	6.55319	11.5	-11.4804	0.8917
	644	0	-10		227.941	10475.3				405	-7.73275	7.73275	11.2	-11.1907	0.5632
	645	0	-10		227.523	10241.7				404	-8.99236	8.99236	10.9	-10.9082	0.1919
	646	0	-20		227.106	10013.7				403	-10.2617	10.2617	10.6	-10.6329	-0.1746
	647	0	-20		226.691	9791.2				402	-11.5442	11.5442	10.4	-10.3647	-0.4846
	648	0	-10		226.277	9574.29				401	-12.8004	12.8004	10.1	-10.1034	-0.7041
	649	0	-10		225.865	9362.88				400	-14.0245	14.0245	9.85	-9.84919	-0.8108
	650	0	-10		225.455	9156.89				399	-15.1325	15.1325	9.6	-9.60179	-0.8114
	651	0	-10		225.045	8956.24				398	-16.0472	16.0472	9.36	-9.36114	-0.7256
	652	0	-10		224.638	8760.86				397	-16.8039	16.8039	9.13	-9.12712	-0.5712
	653	0	-10		224.231	8570.65				396	-17.4253	17.4253	8.9	-8.8996	-0.3798
	654	0	-10		223.827	8385.51				395	-17.9373	17.9373	8.68	-8.67845	-0.1782
	655	0	-10		223.423	8205.34				394	-18.4259	18.4259	8.46	-8.46353	0.0184
	656	0	-10		223.022	8030.03				393	-18.8907	18.8907	8.25	-8.2547	0.1988
	657	0	-10		222.621	7859.46				392	-19.3247	19.3247	8.05	-8.05181	0.363
	658	0	-10		222.222	7693.54				391	-19.7958	19.7958	7.85	-7.85471	0.5322
	659	0	-10		221.825	7532.14				390	-20.3288	20.3288	7.66	-7.66326	0.7288
	660	0	-10		221.429	7375.15				389	-21.0072	21.0072	7.48	-7.47731	0.9616
	661	0	-10		221.034	7222.45				388	-21.7136	21.7136	7.3	-7.29671	1.2216
	662	0	-10		220.641	7073.93				387	-22.549	22.549	7.12	-7.12131	1.4821
	663	0	-10		220.249	6929.48				386	-23.477	23.477	6.95	-6.95097	1.7033
	664	0	-10		219.858	6788.99				385	-24.4343	24.4343	6.79	-6.78554	1.837
	665	0	-10		219.469	6652.34				384	-25.6638	25.6638	6.62	-6.62487	1.8482
	666	0	-10		219.081	6519.42				383	-27.118	27.118	6.47	-6.46883	1.721
	667	0	-10		218.695	6390.12				382	-28.5784	28.5784	6.32	-6.31728	1.4451
	668	0	-10		218.31	6264.35				381	-30.0638	30.0638	6.17	-6.17009	1.045
	669	0	-10		217.926	6141.99				380	-31.7145	31.7145	6.03	-6.02712	0.5654
	670	0	-10		217.544	6022.94				379	-33.441	33.441	5.89	-5.88823	0.0826
	671	0	-10		217.163	5907.11				378	-35.1696	35.1696	5.75	-5.75332	-0.3321
	672	0	-10		216.783	5794.39				377	-36.9228	36.9228	5.62	-5.62224	-0.6357
	673	0	-10		216.405	5684.69				376	-38.649	38.649	5.49	-5.49489	-0.8023
	674	0	-10		216.028	5577.93				375	-40.232	40.232	5.37	-5.37115	-0.8487
	675	0	-10		215.652	5474				374	-41.7698	41.7698	5.25	-5.2509	-0.8004
	676	0	-10		215.278	5372.83				373	-43.3205	43.3205	5.13	-5.13403	-0.6944
	677	0	-10		214.905	5274.33				372	-44.7859	44.7859	5.02	-5.02043	-0.5827
	678	0	-10		214.533	5178.41				371	-46.1906	46.1906	4.91	-4.91001	-0.5003
	679	0	-10		214.162	5084.99				370	-47.6433	47.6433	4.8	-4.80266	-0.4828
	680	0	-10		213.793	4994.01				369	-49.0819	49.0819	4.7	-4.69829	-0.5371
	681	0	-10		213.425	4905.38				368	-50.458	50.458	4.6	-4.59679	-0.6532
	682	0	-10		213.058	4819.03				367	-51.718	51.718	4.5	-4.49809	-0.7956
	683	0	-10		212.693	4734.89				366	-53.1346	53.1346	4.4	-4.40208	-0.9226
	684	0	-10		212.329	4652.9				365	-54.5777	54.5777	4.31	-4.30869	-1.0073
	685	0	-10		211.966	4572.98				364	-56.0861	56.0861	4.22	-4.21782	-1.0177
	686	0	-10		211.604	4495.07				363	-57.6398	57.6398	4.13	-4.12941	-0.9458
	687	0	-10		211.244	4419.12				362	-59.1976	59.1976	4.04	-4.04338	-0.814
	688	0	-10		210.884	4345.05				361	-60.8487	60.8487	3.96	-3.95964	-0.644
	689	0	-10		210.526	4272.82				360	-62.5304	62.5304	3.88	-3.87813	-0.476
	690	0	-10		210.169	4202.36				359	-64.3647	64.3647	3.8	-3.79878	-0.322
	691	0	-10		209.814	4133.63				358	-66.139	66.139	3.72	-3.72152	-0.199
	692	-10	-10		209.459	4066.57				357	-67.917	67.917	3.65	-3.64628	-0.074
	693	-10	-10		209.106	4001.13				356	-69.715	69.715	3.57	-3.573	0.094
	694	-10	-10		208.754	3937.26				355	-71.4626	71.4626	3.5	-3.50162	0.32
	695	-10	-10		208.403	3874.92				354	-73.1723	73.1723	3.43	-3.43209	0.609
	696	-10	-10		208.054	3814.05				353	-74.7645	74.7645	3.36	-3.36434	0.941
	697	-10	-10		207.705	3754.62				352	-76.3141	76.3141	3.3	-3.29831	1.289
	698	-10	-10		207.358	3696.58				351	-77.8628	77.8628	3.23	-3.23397	1.627
	699	-10	-10		207.012	3639.9				350	-79.4003	79.4003	3.17	-3.17125	1.941
	700	-10	-10		206.667	3584.52				349	-80.9002	80.9002	3.11	-3.11011	2.239
	701	-10	-10							348	-82.293	82.293	3.05	-3.0505	2.505
	702	-10	-10							347	-83.5892	83.5892	2.99	-2.99236	2.756
	703	-10	-10							346	-84.739	84.739	2.94	-2.93567	3.018
	704	-10	-10							345	-85.8568	85.8568	2.88	-2.88037	3.289
	705	-10	-10							344	-86.9486	86.9486	2.83	-2.82643	3.563
	706	-10	-10							343	-87.7683	87.7683	2.77	-2.77379	3.803
	707	-10	-10							342	-88.3905	88.3905	2.72	-2.72243	3.982
	708	-10	-10							341	-88.7817	88.7817	2.67	-2.67231	4.041
	709	-10	-10							340	-89.0834	89.0834	2.62	-2.62339	3.946
	710	-10	-10							339	-89.279	89.279	2.58	-2.57563	3.702
	711	-10	-10							338	-89.3171	89.3171	2.53	-2.52901	3.321
	712	-10	-10							337	-89.2058	89.2058	2.48	-2.48348	2.845
	713	-10	-10							336	-88.7763	88.7763	2.44	-2.43902	2.35
	714	-10	-10							335	-88.211	88.211	2.4	-2.3956	1.91
	715	-10	-10							334	-87.6188	87.6188	2.35	-2.35319	1.602
	716	-10	-10							333	-86.6934	86.6934	2.31	-2.31175	1.466
	717	-10	-10							332	-85.6497	85.6497	2.27	-2.27126	1.541
	718	-10	-10							331	-84.1801	84.1801	2.23	-2.2317	1.788
	719	-10	-10							330	-82.4508	82.4508	2.19	-2.19303	2.145
	720	-10	-10							329	-80.434	80.434			2.54
	721	-10	-10							328	-78.2805	78.2805			2.889
	722	-10	-10							327	-75.8406	75.8406			3.112
	723	-10	-10							326	-73.0486	73.0486			3.156
	724	-10	-10							325	-70.102	70.102			3.011
	725	-10	-10							324	-66.9268	66.9268			2.703
	726	-10	-10							323	-63.7332	63.7332			2.26
	727	-10	-10							322	-60.3833	60.3833			1.746
	728	-10	-10							321	-56.9509	56.9509			1.2091
	729	-10	-10							320	-53.0361	53.0361			0.6767
	730	-10	-10							319	-49.0863	49.0863			0.173
	731	-10	-10							318	-44.8551	44.8551			-0.3046
	732	-10	-10							317	-40.5327	40.5327			-0.7799
	733	-10	-10							316	-36.1251	36.1251			-1.2955
	734	-10	-10							315	-31.5598	31.5598			-1.8617
	735	-10	-10							314	-27.0248	27.0248			-2.5034
	736	-10	-10							313	-22.4138	22.4138			-3.2185
	737	-10	-10							312	-18.0221	18.0221			-3.9661
	738	-10	-10							311	-13.6647	13.6647			-4.6657
	739	-10	-10							310	-9.49493	9.49493			-5.237
	740	-10	-10							309	-5.55957	5.55957			-5.61458
	741	0	-10							308	-2.03173	2.03173			-5.78521
	742	0	-10							307	1.22329	-1.22329			-5.79127
	743	0	-10							306	4.59567	-4.59567			-5.72372
	744	0	-10							305	7.47652	-7.47652			-5.66761
	745	0	-10							304	9.97213	-9.97213			-5.7294
	746	0	-10							303	12.0454	-12.0454			-5.9736
	747	0	-10							302	13.4227	-13.4227			-6.4234
	748	0	-10							301	14.7033	-14.7033			-7.0385
	749	0	-10							300	15.5453	-15.5453			-7.7521
	750	0	-10							299	16.36	-16.36			-8.497
	751	0	-10							298	16.5525	-16.5525			-9.1675
	752	0	-10							297	16.3368	-16.3368			-9.6866
	753	0	-10							296	15.7573	-15.7573			-10.0095
	754	0	-10							295	14.8163	-14.8163			-10.1364
	755	0	-10							294	13.8782	-13.8782			-10.1152
	756	0	-10							293	12.3504	-12.3504			-10.0366
	757	0	-10							292	10.466	-10.466			-9.9898
	758	0	-10							291	8.39755	-8.39755			-10.0216
	759	0	-10							290	6.04877	-6.04877			-10.1532
	760	0	-10							289	3.35721	-3.35721			-10.3966
	761	0	-10							288	0.82528	-0.82528			-10.6935
	762	0	-10							287	-1.40817	1.40817			-10.9917
	763	0	-10							286	-3.61009	3.61009			-11.2563
	764	-10	-10							285	-5.84328	5.84328			-11.451
	765	0	-10							284	-7.59821	7.59821			-11.5126
	766	0	-10							283	-9.21245	9.21245			-11.4074
	767	-10	-10							282	-10.3436	10.3436			-11.1337
	768	-10	-10							281	-10.7644	10.7644			-10.6731
	769	-10	-10							280	-11.0404	11.0404			-10.0134
	770	-10	-10							279	-11.0421	11.0421			-9.195
	771	-10	-10							278	-10.5838	10.5838			-8.2717
	772	-10	-10							277	-10.0115	10.0115			-7.278
	773	-10	-10							276	-9.023	9.023			-6.2868
	774	-10	-10							275	-7.35752	7.35752			-5.3772
	775	-10	0							274	-5.7387	5.7387			-4.6487
	776	-10	0							273	-4.33165	4.33165			-4.26741
	777	-10	0							272	-2.59716	2.59716			-4.3845
	778	0	0							271	-1.10101	1.10101			-5.06948
	779	0	-10							270	0.25378	-0.25378			-6.14634
	780	0	0							269	1.2796	-1.2796			-7.37167
	781	-10	0							268	2.30225	-2.30225			-8.44288
	782	-10	0							267	3.14898	-3.14898			-9.08789
	783	-10	0							266	4.98047	-4.98047			-9.15414
	784	-10	0							265	7.15313	-7.15313			-8.66577
	785	-10	0							264	9.27686	-9.27686			-7.7372
	786	-10	0							263	11.4285	-11.4285			-6.6582
	787	0	0							262	12.3302	-12.3302			-5.5442
	788	0	0							261	14.9212	-14.9212			-4.6485
	789	0	0							260	17.6779	-17.6779			-4.0595
	790	-10	0							259	20.3309	-20.3309			-3.9565
	791	0	0							258	22.8906	-22.8906			-4.3952
	792	0	0							257	25.6761	-25.6761			-5.4065
	793	0	0							256	29.2321	-29.2321			-6.7879
	794	0	0							255	32.7783	-32.7783			-8.1814
	795	0	0							254	33.7842	-33.7842			-8.995
	796	0	0							253	36.0828	-36.0828			-8.8868
	797	0	0							252	38.8089	-38.8089			-7.4342
	798	0	0							251	42.5029	-42.5029			-4.4445
	799	0	0							250	47.0263	-47.0263			0.2235
	800	0	0							249	51.3796	-51.3796			6.2541
	801	0	0							248	54.0567	-54.0567			12.994
	802	0	0							247	53.7131	-53.7131			19.4539
	803	0	0							246	54.7606	-54.7606			24.4654
	804	0	0							245	59.3319	-59.3319			27.0607
	805	0	0							244	58.8505	-58.8505			26.9741
	806	0	0							243	52.8523	-52.8523			23.8568
	807	0	0							242	44.3797	-44.3797			18.3381
	808	0	0							241	36.5991	-36.5991			10.7418
	809	0	0							240	30.0578	-30.0578			2.4787
	810	0	0							239	24.8053	-24.8053			-4.9287
	811	0	0							238	21.2497	-21.2497			-10.0137
	812	0	0							237	14.0451	-14.0451			-11.1511
	813	0	0							236	3.76553	-3.76553			-8.19389
	814	0	0							235	-1.4182	1.4182			-2.40122
	815	0	0							234	-2.72937	2.72937			3.3791
	816	0	0							233	5.88242	-5.88242			5.40805
	817	0	0							232	1.33092	-1.33092			1.02
	818	0	0							231	2.74987	-2.74987			-12.4688
	819	0	0							230	1.29747	-1.29747			-35.107
	820	0	0							229	-3.86073	3.86073			-65.8321
	821	0	0							228	-2.05597	2.05597			-102.251
	822	0	0							227	-1.38558	1.38558			-141.546
	823	0	0							226	-0.84654	0.84654			-179.718
	824	0	0							225	-5.05865	5.05865			-212.153
	825	0	0							224	-0.13304	0.13304			-237.562
	826	0	0							223	-4.42385	4.42385			-253.665
	827	0	0							222	-11.2091	11.2091			-258.552
	828	0	0							221	-3.86871	3.86871			-252.385
	829	0	0							220	-1.26593	1.26593			-236.542
	830	0	0							219	14.1836	-14.1836			-213.097
	831	0	0							218	17.9406	-17.9406			-183.101
	832	0	0							217	21.5219	-21.5219			-151.412
	833	0	0							216	19.7339	-19.7339			-122.227
	834	0	0							215	17.0767	-17.0767			-98.3399
	835	0	0							214	17.4248	-17.4248			-85.3996
	836	0	0							213	16.0699	-16.0699			-85.9062
	837	0	-10							212	22.3352	-22.3352			-99.6534
	838	0	-10							211	10.7816	-10.7816			-123.133
	839	0	-10							210	-5.49487	5.49487			-150.353
	840	-10	-10							209	-4.81714	4.81714			-172.754
	841	-10	-10							208	-8.47745	8.47745			-177.576
	842	-10	-10							207	-6.05312	6.05312			-159.135
	843	-10	-10							206	4.75986	-4.75986			-117.189
	844	-10	-10							205	22.5425	-22.5425			-55.6771
	845	-10	-10							204	25.0665	-25.0665			15.8341
	846	-10	-10							203	24.4709	-24.4709			87.8409
	847	-10	-10							202	29.3634	-29.3634			149.257
	848	-10	-10							201	30.5492	-30.5492			190.462
	849	-10	-10							200	32.7249	-32.7249			201.837
	850	-10	-10
	851	-10	-10
	852	-10	-10
	853	-10	-10
	854	-20	-10
	855	-20	-10
	856	-10	-10
	857	-10	-10
	858	-10	-10
	859	-20	-10
	860	-20	-10
	861	-20	-10
	862	-20	-10
	863	-20	-10
	864	-20	-10
	865	-20	-10
	866	-20	-10
	867	-20	-10
	868	-20	-10
	869	-20	-10
	870	-20	-10
	871	-20	-10
	872	-20	-20
	873	-30	-20
	874	-30	-20
	875	-30	-10
	876	-30	-10
	877	-30	-10
	878	-20	-20
	879	-30	-20
	880	-20	-20
	881	-30	-20
	882	-30	-20
	883	-30	-10
	884	-20	-10
	885	-30	-10
	886	-30	-10
	887	-30	-20
	888	-30	-10
	889	-20	-10
	890	-20	-10
	891	-20	-20
	892	-20	-10
	893	-20	-10
	894	-20	-10
	895	-20	-10
	896	-20	-10
	897	-20	-10
	898	-20	-10
	899	-20	-10
	900	-20	-10
	901	-10	0
	902	-20	-10
	903	-20	-10
	904	-20	-20
	905	-20	-10
	906	-30	-20
	907	-30	-20
	908	-30	-20
	909	-20	-10
	910	-20	-10
	911	-10	-10
	912	-20	-10
	913	-20	-10
	914	-20	-10
	915	-10	0
	916	-10	0
	917	0	-10
	918	-10	-10
	919	-10	-10
	920	-20	-10
	921	-20	-10
	922	-10	0
	923	-10	-10
	924	-10	0
	925	-10	-10
	926	-10	0
	927	0	10
	928	-10	10
	929	-10	0
	930	-20	-10
	931	0	0
	932	10	10
	933	0	10
	934	0	0
	935	-10	0
	936	-20	-10
	937	-20	0
	938	-20	-10
	939	-20	-10
	940	-20	0
	941	0	10
	942	0	0
	943	-10	0
	944	0	10
	945	0	20
	946	0	0
	947	-10	-10
	948	-20	-30
	949	-20	-20
	950	-20	-10

## Sheet: fig 2a
Figure 2a
	59100000	60500000	61700000	62900000	64200000	65500000	67000000	68300000	69700000	71100000	72500000	74000000	75200000	77000000	79100000	80500000	81900000	83300000	84800000	86300000	87600000	89000000	90400000	92800000	94000000	95200000	95500000	96000000	96300000	99100000	99900000	101000000	102000000	103000000	103000000	104000000	104000000	104000000	103000000	103000000	103000000	102000000	102000000	102000000	101000000	100000000	100000000	99500000	98800000
	61200000	62600000	63800000	65000000	66400000	68200000	69600000	71000000	72400000	73800000	74200000	76400000	78800000	80700000	82700000	84200000	85600000	87000000	88500000	90000000	91400000	93300000	95100000	96700000	98100000	99600000	101000000	103000000	104000000	105000000	106000000	106000000	107000000	108000000	109000000	109000000	109000000	108000000	110000000	110000000	110000000	110000000	109000000	109000000	108000000	107000000	107000000	106000000	106000000
	63300000	64700000	66000000	67200000	69000000	70700000	72200000	73600000	75100000	75800000	77900000	80100000	82400000	84300000	86200000	87700000	89100000	90600000	92200000	94400000	96400000	98000000	99800000	101000000	103000000	104000000	104000000	107000000	109000000	110000000	111000000	113000000	114000000	114000000	115000000	117000000	117000000	117000000	117000000	117000000	117000000	117000000	117000000	116000000	115000000	115000000	114000000	114000000	113000000
	65500000	66800000	68100000	69800000	71600000	73300000	74800000	76200000	77600000	79400000	81600000	83900000	86100000	88000000	89900000	91300000	92700000	94200000	97300000	99400000	101000000	103000000	105000000	106000000	107000000	109000000	111000000	114000000	116000000	117000000	118000000	119000000	121000000	122000000	122000000	122000000	124000000	124000000	124000000	124000000	124000000	125000000	124000000	123000000	122000000	122000000	121000000	117000000	117000000
	67700000	68900000	70800000	72500000	74200000	75900000	77400000	78800000	80400000	83100000	85600000	87900000	90000000	91900000	93500000	95500000	96300000	100000000	102000000	104000000	106000000	108000000	109000000	111000000	113000000	116000000	118000000	121000000	122000000	123000000	125000000	126000000	125000000	128000000	130000000	130000000	131000000	131000000	132000000	131000000	132000000	132000000	131000000	130000000	130000000	128000000	127000000	126000000	126000000
	69700000	71800000	73400000	75100000	76800000	78500000	80200000	81600000	84200000	86900000	89600000	91600000	93600000	95500000	97500000	99500000	103000000	105000000	107000000	109000000	111000000	113000000	116000000	119000000	121000000	123000000	125000000	127000000	129000000	130000000	131000000	133000000	135000000	137000000	139000000	139000000	139000000	140000000	140000000	141000000	142000000	139000000	140000000	139000000	138000000	137000000	136000000	136000000	134000000
	73100000	74200000	75900000	77600000	79400000	81100000	82900000	85500000	88100000	90800000	93600000	95300000	97300000	99200000	101000000	104000000	107000000	110000000	112000000	115000000	117000000	120000000	123000000	126000000	128000000	130000000	132000000	134000000	136000000	137000000	140000000	142000000	144000000	146000000	147000000	147000000	147000000	148000000	148000000	148000000	149000000	149000000	149000000	148000000	147000000	146000000	145000000	144000000	141000000
	75200000	76600000	78600000	80300000	82100000	83800000	86800000	89300000	91900000	94500000	97200000	99100000	101000000	103000000	106000000	110000000	113000000	116000000	118000000	121000000	124000000	127000000	130000000	133000000	135000000	137000000	140000000	143000000	147000000	147000000	150000000	152000000	154000000	155000000	155000000	155000000	156000000	159000000	159000000	159000000	160000000	160000000	159000000	158000000	156000000	155000000	154000000	151000000	149000000
	77700000	79300000	81300000	83000000	84800000	88000000	90600000	93100000	95700000	98300000	101000000	103000000	105000000	108000000	112000000	116000000	118000000	121000000	124000000	128000000	130000000	133000000	136000000	140000000	143000000	146000000	149000000	152000000	154000000	157000000	159000000	162000000	163000000	164000000	163000000	167000000	168000000	169000000	170000000	171000000	171000000	170000000	169000000	169000000	168000000	164000000	160000000	158000000	158000000
	80300000	82100000	83900000	85700000	88800000	91500000	94300000	97100000	99500000	102000000	105000000	107000000	111000000	114000000	117000000	121000000	124000000	127000000	130000000	134000000	137000000	141000000	145000000	148000000	151000000	155000000	158000000	161000000	164000000	167000000	169000000	172000000	174000000	175000000	178000000	179000000	181000000	181000000	181000000	182000000	181000000	181000000	180000000	179000000	180000000	176000000	174000000	173000000	171000000
	82900000	85000000	87100000	88400000	92400000	95100000	97700000	100000000	103000000	106000000	109000000	111000000	115000000	119000000	123000000	126000000	129000000	132000000	137000000	140000000	145000000	149000000	153000000	157000000	160000000	164000000	168000000	171000000	175000000	178000000	178000000	181000000	184000000	187000000	190000000	191000000	193000000	194000000	194000000	193000000	195000000	194000000	194000000	193000000	192000000	191000000	188000000	185000000	183000000
	85500000	87900000	89900000	93500000	95000000	98200000	101000000	104000000	107000000	110000000	113000000	117000000	121000000	125000000	129000000	133000000	136000000	140000000	144000000	149000000	153000000	158000000	162000000	165000000	170000000	173000000	178000000	181000000	186000000	188000000	193000000	196000000	199000000	201000000	204000000	205000000	207000000	207000000	208000000	208000000	208000000	208000000	207000000	206000000	206000000	205000000	202000000	199000000	197000000
	88100000	90500000	92800000	95700000	98800000	102000000	105000000	108000000	111000000	115000000	118000000	122000000	127000000	131000000	135000000	139000000	142000000	147000000	152000000	158000000	162000000	166000000	171000000	175000000	180000000	184000000	189000000	194000000	200000000	202000000	207000000	210000000	214000000	216000000	218000000	220000000	219000000	222000000	223000000	223000000	223000000	222000000	221000000	220000000	220000000	218000000	216000000	213000000	210000000
	90900000	93400000	96900000	99300000	102000000	106000000	109000000	112000000	115000000	119000000	124000000	128000000	132000000	137000000	142000000	145000000	151000000	156000000	161000000	166000000	171000000	177000000	182000000	187000000	192000000	197000000	203000000	208000000	212000000	216000000	221000000	225000000	228000000	230000000	235000000	237000000	239000000	240000000	241000000	241000000	241000000	241000000	239000000	239000000	233000000	236000000	231000000	227000000	224000000
	93400000	97100000	100000000	103000000	106000000	109000000	113000000	117000000	120000000	126000000	129000000	134000000	138000000	143000000	147000000	151000000	159000000	163000000	170000000	176000000	180000000	186000000	192000000	198000000	205000000	209000000	216000000	221000000	226000000	231000000	235000000	239000000	245000000	248000000	252000000	254000000	257000000	258000000	258000000	260000000	260000000	259000000	259000000	258000000	255000000	252000000	250000000	247000000	242000000
	95800000	100000000	104000000	107000000	110000000	113000000	117000000	121000000	125000000	130000000	134000000	140000000	145000000	150000000	155000000	159000000	166000000	173000000	179000000	184000000	191000000	198000000	204000000	211000000	215000000	223000000	229000000	236000000	242000000	248000000	254000000	259000000	264000000	266000000	270000000	272000000	275000000	276000000	280000000	280000000	281000000	280000000	279000000	276000000	275000000	272000000	268000000	266000000	260000000
	99500000	103000000	107000000	110000000	113000000	117000000	122000000	126000000	130000000	135000000	140000000	146000000	151000000	156000000	161000000	168000000	175000000	182000000	189000000	195000000	202000000	209000000	216000000	224000000	232000000	240000000	247000000	254000000	261000000	267000000	273000000	279000000	284000000	288000000	291000000	295000000	298000000	301000000	302000000	303000000	303000000	301000000	299000000	298000000	297000000	294000000	290000000	282000000	281000000
	103000000	107000000	110000000	114000000	117000000	122000000	126000000	130000000	135000000	140000000	146000000	152000000	158000000	163000000	170000000	177000000	184000000	191000000	200000000	205000000	214000000	223000000	232000000	240000000	249000000	257000000	265000000	273000000	279000000	287000000	293000000	300000000	306000000	311000000	316000000	320000000	324000000	325000000	326000000	326000000	329000000	328000000	327000000	325000000	322000000	318000000	314000000	308000000	304000000
	106000000	110000000	114000000	117000000	121000000	126000000	131000000	135000000	140000000	146000000	152000000	158000000	164000000	169000000	178000000	185000000	194000000	203000000	210000000	218000000	227000000	236000000	246000000	255000000	264000000	273000000	281000000	292000000	301000000	310000000	318000000	325000000	332000000	336000000	341000000	346000000	348000000	351000000	354000000	356000000	355000000	355000000	354000000	352000000	349000000	345000000	340000000	335000000	325000000
	109000000	113000000	118000000	121000000	126000000	130000000	136000000	140000000	146000000	152000000	158000000	165000000	172000000	179000000	187000000	194000000	203000000	211000000	222000000	231000000	240000000	251000000	262000000	271000000	282000000	292000000	305000000	314000000	326000000	334000000	344000000	352000000	359000000	366000000	371000000	376000000	379000000	383000000	386000000	386000000	386000000	384000000	384000000	381000000	378000000	374000000	370000000	364000000	357000000
	113000000	116000000	120000000	125000000	130000000	135000000	141000000	146000000	152000000	158000000	165000000	172000000	179000000	185000000	195000000	204000000	213000000	223000000	233000000	244000000	253000000	267000000	279000000	291000000	303000000	316000000	329000000	341000000	350000000	362000000	371000000	379000000	390000000	395000000	401000000	407000000	412000000	415000000	418000000	418000000	419000000	420000000	418000000	416000000	412000000	409000000	403000000	396000000	388000000
	116000000	121000000	125000000	129000000	134000000	139000000	144000000	150000000	157000000	164000000	171000000	179000000	186000000	196000000	205000000	215000000	224000000	235000000	246000000	258000000	271000000	284000000	297000000	312000000	326000000	340000000	353000000	367000000	381000000	394000000	405000000	415000000	425000000	433000000	439000000	445000000	449000000	452000000	456000000	457000000	458000000	457000000	455000000	451000000	448000000	443000000	437000000	431000000	423000000
	120000000	123000000	128000000	133000000	138000000	144000000	149000000	156000000	163000000	170000000	177000000	186000000	194000000	204000000	214000000	225000000	234000000	248000000	260000000	273000000	287000000	302000000	317000000	333000000	347000000	365000000	381000000	399000000	414000000	427000000	441000000	452000000	463000000	472000000	479000000	484000000	490000000	494000000	495000000	497000000	497000000	498000000	496000000	494000000	490000000	485000000	478000000	472000000	461000000
	122000000	127000000	132000000	137000000	142000000	149000000	155000000	162000000	169000000	176000000	185000000	192000000	203000000	213000000	224000000	234000000	247000000	261000000	273000000	289000000	305000000	321000000	340000000	356000000	375000000	395000000	414000000	432000000	450000000	468000000	482000000	496000000	506000000	516000000	524000000	530000000	535000000	539000000	541000000	543000000	543000000	543000000	542000000	537000000	534000000	530000000	525000000	517000000	508000000
	126000000	131000000	136000000	140000000	147000000	154000000	160000000	167000000	174000000	181000000	191000000	201000000	211000000	222000000	234000000	245000000	260000000	274000000	289000000	306000000	323000000	343000000	362000000	380000000	405000000	428000000	449000000	472000000	493000000	511000000	527000000	544000000	556000000	566000000	574000000	580000000	583000000	587000000	590000000	592000000	593000000	593000000	591000000	589000000	585000000	580000000	574000000	566000000	554000000
	129000000	134000000	139000000	144000000	151000000	158000000	165000000	172000000	180000000	189000000	198000000	209000000	219000000	231000000	243000000	258000000	273000000	287000000	306000000	323000000	344000000	365000000	386000000	412000000	436000000	462000000	488000000	515000000	541000000	564000000	583000000	599000000	611000000	619000000	629000000	634000000	638000000	641000000	644000000	646000000	647000000	646000000	645000000	643000000	640000000	636000000	630000000	623000000	614000000
	133000000	137000000	142000000	149000000	156000000	163000000	170000000	177000000	186000000	195000000	205000000	216000000	228000000	240000000	254000000	269000000	285000000	302000000	320000000	343000000	364000000	386000000	414000000	440000000	470000000	501000000	534000000	565000000	596000000	623000000	648000000	663000000	674000000	682000000	689000000	694000000	698000000	700000000	703000000	704000000	705000000	705000000	704000000	702000000	700000000	696000000	693000000	686000000	679000000
	136000000	141000000	146000000	153000000	160000000	167000000	174000000	181000000	192000000	202000000	213000000	224000000	236000000	249000000	265000000	281000000	297000000	317000000	338000000	361000000	384000000	413000000	442000000	474000000	508000000	544000000	582000000	623000000	662000000	697000000	723000000	739000000	746000000	751000000	755000000	758000000	761000000	763000000	765000000	767000000	767000000	768000000	767000000	766000000	764000000	762000000	760000000	757000000	752000000
	261000000	286000000	314000000	346000000	382000000	423000000	469000000	520000000	577000000	642000000	715000000	799000000	895000000	1000000000	1130000000	1270000000	1430000000	1610000000	1820000000	2060000000	2340000000	2650000000	3020000000	3430000000	3910000000	4460000000	5080000000	5780000000	6540000000	7330000000	8040000000	8520000000	8830000000	9050000000	9230000000	9390000000	9510000000	9620000000	9700000000	9750000000	9790000000	9800000000	9780000000	9740000000	9680000000	9590000000	9470000000	9330000000	9140000000
	250000000	275000000	303000000	334000000	369000000	410000000	455000000	506000000	563000000	627000000	697000000	778000000	875000000	985000000	1110000000	1250000000	1400000000	1580000000	1790000000	2030000000	2310000000	2620000000	2980000000	3400000000	3880000000	4430000000	5060000000	5780000000	6580000000	7490000000	8340000000	8670000000	8870000000	9050000000	9220000000	9370000000	9500000000	9600000000	9680000000	9740000000	9770000000	9780000000	9760000000	9720000000	9660000000	9570000000	9460000000	9330000000	9180000000
	240000000	266000000	295000000	321000000	355000000	396000000	444000000	497000000	551000000	621000000	677000000	751000000	854000000	977000000	1100000000	1230000000	1390000000	1560000000	1770000000	2020000000	2280000000	2590000000	2980000000	3390000000	3880000000	4450000000	5090000000	5840000000	6710000000	7820000000	10200000000	8900000000	8940000000	9090000000	9250000000	9400000000	9530000000	9630000000	9710000000	9770000000	9800000000	9810000000	9800000000	9760000000	9690000000	9600000000	9490000000	9370000000	9250000000
	386000000	424000000	461000000	521000000	586000000	653000000	724000000	814000000	915000000	1020000000	1140000000	1270000000	1420000000	1620000000	1820000000	2040000000	2310000000	2590000000	2940000000	3350000000	3830000000	4340000000	4970000000	5620000000	546000000	576000000	609000000	646000000	681000000	715000000	727000000	717000000	712000000	715000000	719000000	724000000	728000000	731000000	733000000	736000000	737000000	737000000	736000000	734000000	732000000	729000000	726000000	722000000	722000000
	375000000	408000000	458000000	510000000	570000000	637000000	720000000	802000000	892000000	1000000000	1120000000	1250000000	1420000000	1580000000	1800000000	2020000000	2260000000	2620000000	2980000000	3340000000	412000000	435000000	458000000	483000000	508000000	537000000	565000000	593000000	618000000	641000000	656000000	659000000	662000000	665000000	669000000	673000000	677000000	680000000	682000000	684000000	684000000	684000000	684000000	682000000	680000000	677000000	674000000	671000000	668000000
	365000000	409000000	462000000	515000000	569000000	627000000	716000000	797000000	882000000	997000000	1090000000	1260000000	1430000000	1600000000	1770000000	2090000000	2320000000	338000000	355000000	372000000	392000000	410000000	430000000	453000000	474000000	498000000	523000000	545000000	567000000	585000000	598000000	606000000	612000000	617000000	621000000	625000000	629000000	632000000	634000000	635000000	636000000	636000000	635000000	634000000	632000000	628000000	625000000	621000000	616000000
	359000000	412000000	463000000	509000000	553000000	623000000	699000000	801000000	883000000	1010000000	1100000000	1280000000	1460000000	1630000000	283000000	294000000	311000000	322000000	338000000	355000000	369000000	389000000	406000000	425000000	445000000	461000000	485000000	504000000	521000000	536000000	548000000	558000000	565000000	572000000	576000000	581000000	584000000	587000000	589000000	590000000	591000000	592000000	590000000	589000000	586000000	582000000	579000000	574000000	568000000
	360000000	405000000	451000000	495000000	547000000	625000000	705000000	785000000	894000000	1040000000	1140000000	243000000	253000000	263000000	273000000	283000000	295000000	309000000	322000000	336000000	356000000	368000000	384000000	400000000	417000000	434000000	447000000	467000000	482000000	496000000	506000000	516000000	523000000	529000000	535000000	539000000	543000000	546000000	548000000	549000000	549000000	549000000	547000000	547000000	545000000	541000000	536000000	531000000	524000000
	352000000	399000000	445000000	487000000	552000000	634000000	717000000	799000000	880000000	220000000	223000000	233000000	243000000	253000000	263000000	273000000	281000000	293000000	307000000	321000000	334000000	349000000	361000000	377000000	391000000	407000000	421000000	434000000	447000000	459000000	469000000	478000000	486000000	492000000	497000000	501000000	505000000	508000000	510000000	510000000	510000000	511000000	510000000	508000000	506000000	502000000	497000000	493000000	486000000
	348000000	399000000	444000000	479000000	565000000	650000000	192000000	197000000	202000000	212000000	218000000	223000000	233000000	243000000	254000000	262000000	271000000	280000000	290000000	303000000	316000000	330000000	341000000	354000000	365000000	382000000	394000000	406000000	416000000	426000000	436000000	445000000	451000000	457000000	462000000	466000000	470000000	473000000	474000000	476000000	476000000	476000000	473000000	473000000	470000000	467000000	463000000	457000000	452000000
	349000000	405000000	409000000	497000000	176000000	181000000	186000000	191000000	197000000	202000000	211000000	217000000	223000000	234000000	244000000	252000000	261000000	269000000	280000000	290000000	300000000	310000000	323000000	335000000	347000000	358000000	365000000	378000000	389000000	395000000	406000000	414000000	419000000	424000000	431000000	435000000	438000000	440000000	442000000	443000000	443000000	443000000	442000000	440000000	438000000	433000000	430000000	425000000	419000000
	345000000	418000000	160000000	165000000	170000000	175000000	180000000	186000000	191000000	196000000	204000000	210000000	216000000	224000000	235000000	242000000	250000000	258000000	268000000	277000000	288000000	297000000	307000000	315000000	325000000	336000000	346000000	355000000	364000000	372000000	379000000	386000000	393000000	398000000	402000000	406000000	408000000	410000000	412000000	413000000	414000000	414000000	412000000	411000000	408000000	405000000	400000000	395000000	388000000
	352000000	151000000	157000000	159000000	164000000	170000000	175000000	180000000	186000000	191000000	197000000	203000000	210000000	216000000	222000000	231000000	239000000	248000000	254000000	263000000	273000000	282000000	290000000	299000000	307000000	314000000	324000000	333000000	340000000	349000000	355000000	361000000	366000000	370000000	374000000	378000000	381000000	384000000	385000000	384000000	387000000	385000000	383000000	381000000	381000000	378000000	375000000	370000000	365000000
	145000000	148000000	151000000	157000000	159000000	164000000	170000000	175000000	181000000	185000000	190000000	196000000	203000000	209000000	214000000	222000000	229000000	237000000	244000000	249000000	258000000	267000000	275000000	283000000	291000000	298000000	305000000	312000000	319000000	325000000	331000000	337000000	342000000	347000000	351000000	355000000	357000000	359000000	361000000	362000000	362000000	361000000	360000000	358000000	356000000	353000000	349000000	346000000	341000000
	141000000	145000000	147000000	152000000	156000000	160000000	164000000	170000000	176000000	180000000	183000000	189000000	195000000	202000000	207000000	212000000	219000000	226000000	233000000	239000000	245000000	255000000	260000000	268000000	277000000	282000000	290000000	296000000	302000000	307000000	312000000	317000000	322000000	325000000	328000000	332000000	334000000	335000000	337000000	338000000	338000000	338000000	338000000	335000000	333000000	329000000	326000000	322000000	317000000
	139000000	141000000	144000000	146000000	151000000	155000000	160000000	164000000	170000000	174000000	176000000	182000000	188000000	195000000	199000000	203000000	209000000	216000000	223000000	229000000	235000000	240000000	248000000	254000000	261000000	268000000	272000000	279000000	285000000	289000000	294000000	299000000	303000000	306000000	308000000	311000000	313000000	314000000	314000000	315000000	314000000	313000000	313000000	312000000	313000000	310000000	307000000	304000000	300000000
	136000000	138000000	141000000	143000000	146000000	151000000	155000000	159000000	162000000	169000000	173000000	175000000	181000000	187000000	192000000	196000000	200000000	206000000	214000000	218000000	225000000	230000000	235000000	241000000	246000000	251000000	255000000	259000000	268000000	273000000	277000000	279000000	284000000	288000000	291000000	294000000	296000000	296000000	297000000	298000000	297000000	297000000	296000000	295000000	294000000	292000000	289000000	286000000	282000000
	132000000	135000000	137000000	140000000	143000000	147000000	151000000	155000000	158000000	160000000	167000000	171000000	174000000	180000000	185000000	189000000	194000000	198000000	204000000	210000000	215000000	220000000	225000000	230000000	235000000	240000000	244000000	248000000	252000000	257000000	261000000	264000000	267000000	270000000	273000000	276000000	278000000	279000000	278000000	281000000	281000000	280000000	280000000	278000000	276000000	274000000	272000000	267000000	266000000
	129000000	132000000	134000000	137000000	139000000	142000000	146000000	151000000	153000000	156000000	158000000	166000000	167000000	173000000	178000000	183000000	187000000	191000000	196000000	200000000	203000000	210000000	215000000	219000000	224000000	229000000	233000000	237000000	240000000	242000000	246000000	250000000	253000000	256000000	259000000	262000000	260000000	262000000	263000000	264000000	264000000	264000000	263000000	261000000	259000000	256000000	256000000	254000000	251000000
	126000000	129000000	131000000	133000000	136000000	138000000	142000000	146000000	149000000	152000000	154000000	157000000	165000000	166000000	172000000	176000000	179000000	183000000	188000000	192000000	195000000	199000000	205000000	208000000	213000000	218000000	221000000	225000000	228000000	231000000	234000000	237000000	239000000	239000000	240000000	243000000	246000000	247000000	248000000	248000000	248000000	248000000	247000000	247000000	246000000	244000000	242000000	240000000	238000000
	123000000	125000000	127000000	130000000	132000000	134000000	138000000	142000000	145000000	148000000	150000000	153000000	155000000	160000000	164000000	168000000	172000000	176000000	180000000	184000000	187000000	191000000	195000000	198000000	203000000	206000000	210000000	214000000	217000000	220000000	223000000	224000000	226000000	228000000	230000000	232000000	232000000	234000000	233000000	233000000	235000000	236000000	232000000	231000000	232000000	230000000	228000000	226000000	224000000
	119000000	122000000	124000000	126000000	129000000	131000000	134000000	138000000	141000000	144000000	147000000	149000000	151000000	152000000	160000000	161000000	165000000	169000000	173000000	176000000	179000000	183000000	186000000	190000000	191000000	195000000	199000000	203000000	206000000	208000000	211000000	213000000	215000000	217000000	219000000	221000000	221000000	223000000	223000000	223000000	221000000	221000000	221000000	220000000	218000000	217000000	216000000	214000000	213000000
	115000000	118000000	121000000	123000000	126000000	128000000	130000000	133000000	136000000	139000000	142000000	145000000	147000000	147000000	154000000	156000000	159000000	160000000	165000000	169000000	172000000	175000000	179000000	182000000	185000000	188000000	187000000	192000000	194000000	198000000	200000000	203000000	204000000	206000000	208000000	209000000	211000000	211000000	211000000	211000000	210000000	210000000	210000000	210000000	208000000	207000000	205000000	203000000	200000000
	112000000	114000000	115000000	120000000	123000000	125000000	126000000	129000000	131000000	134000000	137000000	140000000	143000000	143000000	148000000	151000000	153000000	156000000	160000000	162000000	165000000	168000000	171000000	174000000	177000000	179000000	181000000	185000000	185000000	187000000	189000000	192000000	194000000	195000000	196000000	197000000	197000000	198000000	198000000	198000000	199000000	199000000	199000000	199000000	197000000	196000000	195000000	193000000	191000000
	110000000	111000000	113000000	114000000	116000000	121000000	125000000	124000000	127000000	130000000	133000000	136000000	138000000	139000000	140000000	145000000	148000000	151000000	153000000	156000000	157000000	160000000	163000000	166000000	169000000	171000000	174000000	176000000	177000000	179000000	181000000	181000000	183000000	183000000	188000000	188000000	189000000	189000000	190000000	189000000	189000000	189000000	188000000	188000000	188000000	186000000	185000000	184000000	183000000
	108000000	109000000	111000000	112000000	114000000	115000000	121000000	122000000	122000000	125000000	128000000	131000000	134000000	135000000	136000000	139000000	142000000	145000000	147000000	150000000	152000000	153000000	155000000	158000000	161000000	164000000	166000000	168000000	169000000	171000000	172000000	174000000	176000000	177000000	178000000	179000000	180000000	181000000	181000000	180000000	180000000	180000000	180000000	177000000	179000000	177000000	176000000	175000000	173000000
	106000000	107000000	109000000	110000000	111000000	112000000	114000000	119000000	120000000	121000000	124000000	127000000	130000000	131000000	132000000	133000000	136000000	139000000	142000000	145000000	146000000	148000000	149000000	151000000	153000000	157000000	158000000	160000000	161000000	163000000	165000000	166000000	168000000	168000000	169000000	170000000	171000000	172000000	172000000	171000000	171000000	170000000	170000000	170000000	169000000	169000000	168000000	166000000	166000000
	104000000	105000000	106000000	107000000	109000000	110000000	111000000	112000000	117000000	116000000	119000000	122000000	125000000	127000000	128000000	129000000	131000000	133000000	136000000	139000000	141000000	142000000	144000000	146000000	148000000	150000000	151000000	152000000	153000000	154000000	155000000	156000000	157000000	158000000	158000000	160000000	161000000	162000000	162000000	163000000	163000000	163000000	163000000	162000000	161000000	160000000	157000000	156000000	156000000
	101000000	103000000	103000000	105000000	106000000	107000000	109000000	110000000	114000000	115000000	115000000	118000000	122000000	123000000	124000000	125000000	127000000	128000000	131000000	134000000	135000000	137000000	139000000	141000000	142000000	144000000	146000000	147000000	148000000	148000000	149000000	151000000	152000000	152000000	153000000	154000000	154000000	156000000	156000000	156000000	156000000	156000000	156000000	154000000	153000000	152000000	151000000	151000000	150000000
	98500000	99800000	101000000	102000000	104000000	105000000	106000000	108000000	109000000	112000000	111000000	114000000	117000000	119000000	120000000	121000000	123000000	124000000	125000000	128000000	132000000	133000000	134000000	136000000	137000000	135000000	140000000	141000000	142000000	143000000	144000000	145000000	146000000	147000000	147000000	148000000	149000000	147000000	147000000	149000000	149000000	149000000	148000000	147000000	146000000	146000000	146000000	145000000	144000000
	95700000	97000000	98400000	99700000	101000000	102000000	104000000	105000000	106000000	108000000	110000000	109000000	113000000	115000000	116000000	118000000	119000000	121000000	122000000	124000000	125000000	126000000	128000000	129000000	130000000	131000000	135000000	136000000	137000000	138000000	139000000	140000000	141000000	141000000	142000000	143000000	142000000	142000000	142000000	142000000	143000000	141000000	140000000	141000000	141000000	141000000	141000000	140000000	139000000
	93000000	94300000	95700000	97100000	98400000	99800000	101000000	103000000	104000000	105000000	107000000	108000000	109000000	111000000	113000000	114000000	116000000	117000000	118000000	120000000	121000000	122000000	124000000	125000000	126000000	127000000	128000000	131000000	132000000	133000000	134000000	135000000	135000000	136000000	137000000	136000000	136000000	137000000	137000000	136000000	136000000	136000000	136000000	136000000	136000000	135000000	135000000	134000000	133000000
	90300000	91600000	93000000	94400000	95800000	97200000	98700000	100000000	102000000	103000000	105000000	106000000	107000000	108000000	110000000	111000000	112000000	113000000	115000000	116000000	117000000	118000000	120000000	121000000	122000000	123000000	124000000	127000000	127000000	128000000	129000000	130000000	130000000	131000000	131000000	131000000	131000000	131000000	131000000	131000000	131000000	131000000	131000000	130000000	130000000	130000000	129000000	128000000	127000000
[truncated: 32 more columns]

## Sheet: fig 2b
Figure 2b	rcp
	-0.0728693	-0.0570889	-0.0421957	-0.0282053	-0.0151337	-0.00299656	-0.157213	-0.139655	-0.122864	-0.106849	-0.0916203	-0.0771888	0.0124905	-0.00253465	-0.0195933	-0.0386947	-0.059848	-0.0830625	-0.108347	-0.135712	-0.165165	-0.196716	-0.230374	-0.266149	0.0639204	-0.254467	-0.207955	-0.165612	-0.127433	-0.093412	-0.0635444	-0.0378249	-0.0162486	0.00118975	0.0144952	0.0236728	-0.0696588	-0.0361815	-0.00868661	-0.339628	-0.290475	-0.244638	-0.202087	-0.162796	-0.126737	-0.0938795	-0.0641972	-0.0376612	-0.0142435
	-0.0516383	-0.0353719	-0.0200109	-0.00557102	0.00793198	0.0204823	0.032064	0.0426614	-0.0969712	-0.0806499	-0.0651292	-0.0504194	0.0370018	0.0219048	0.00474689	-0.014481	-0.0357882	-0.0591839	-0.0846771	-0.112277	-0.216572	-0.210354	-0.207917	-0.209277	0.0706864	0.105228	-0.140822	-0.100649	-0.0646785	-0.0329053	-0.00532415	0.0180699	0.0372821	0.0523174	0.0631809	0.0698779	-0.0493088	-0.0197028	0.0038679	0.0214185	-0.161693	-0.121066	-0.0837633	-0.0497569	-0.0190184	0.00848028	0.0327674	0.0538712	0.0718197
	-0.0288988	-0.0121369	0.0037016	0.0186008	0.0325448	0.0455179	0.0575043	0.0684882	0.0784538	-0.0527317	-0.0369127	0.0762619	0.063173	0.0480051	0.0307491	0.0113958	-0.0100641	-0.222025	-0.204714	-0.191156	-0.181371	-0.175376	-0.173191	-0.174833	0.0828498	0.116118	0.144045	-0.0300537	0.00370186	0.0332214	0.05851	0.0795728	0.0964148	0.109041	0.117457	0.121667	-0.0235462	0.00217765	0.0218133	0.035376	0.0428807	0.00926379	0.0413001	0.0700034	0.0954018	0.117523	0.136397	0.152049	0.406767
	-0.00463474	0.0126326	0.0289582	0.0443262	0.058721	0.0721267	0.0845274	0.0959075	0.106251	0.115542	-0.00695128	0.10415	0.091019	-0.287406	-0.255257	-0.226818	-0.202106	-0.18114	-0.16394	-0.150522	-0.140907	-0.135112	-0.133156	-0.135058	0.100469	0.132482	0.159098	0.180303	0.0777513	0.105011	0.128001	0.146727	0.161193	0.171404	0.177366	-0.020297	0.00769017	0.0295211	0.0452109	0.0547748	0.0582278	0.146436	0.173187	0.196569	0.216608	0.233334	0.246775	0.418004	0.445163
	0.0211703	0.0389526	0.055775	0.0716217	0.0864769	0.100325	0.11315	0.124935	0.135667	0.145327	-0.00346601	0.54258	-0.277121	-0.241221	-0.209041	-0.180601	-0.155918	-0.13501	-0.117898	-0.104598	-0.0951302	-0.0895123	-0.087763	-0.0899009	0.123604	0.154379	0.179701	0.199557	0.213932	0.222813	0.203193	0.219576	0.23166	0.23945	0.242953	0.0203253	0.0444616	0.0623887	0.0741219	0.0796762	0.0790668	0.0723087	0.311982	0.330023	0.344685	0.355996	0.448116	0.473743	0.490524
	0.0485324	0.0668394	0.0841684	0.100503	0.115829	0.130129	0.143387	0.155588	-0.0258278	0.00550785	0.0352814	0.516848	0.537796	-0.189832	-0.157599	-0.129134	-0.104457	-0.0835855	-0.066538	-0.0533332	-0.0439897	-0.0385259	-0.0369605	-0.0393118	0.152312	0.181867	0.205913	0.224437	0.237426	0.244865	0.24674	0.298162	0.307858	0.313222	0.314259	0.0665546	0.0868292	0.100842	0.108607	0.110141	0.105459	0.0945744	0.0775037	0.47045	0.479716	0.497113	0.521318	0.536589	0.542956
	0.077468	0.0963094	0.114155	0.130988	0.146793	0.161554	-0.0544816	-0.0190548	0.0148393	0.0471746	0.0779248	0.107064	0.516882	0.534308	0.547167	-0.0723684	-0.047674	-0.026815	-0.00980987	0.00332291	0.0125648	0.0178972	0.0193017	0.0167598	0.186652	0.215005	0.237793	0.255004	0.266623	0.272636	0.273031	0.267794	0.389832	0.392763	0.09572	0.118452	0.134854	0.144941	0.148729	0.146232	0.137465	0.122443	0.101183	0.617935	0.565004	0.587898	0.601771	0.606651	0.602567
	0.107993	0.127379	0.14575	0.16309	-0.0895837	-0.0500595	-0.0120385	0.0244531	0.0593891	0.0927432	0.124489	0.154601	0.499866	0.518283	0.532088	0.541229	0.545654	0.0353513	0.0523369	0.0654206	0.0745836	0.0798076	0.0810739	0.0783641	0.226684	0.253852	0.275399	0.291314	0.301581	0.306188	0.30512	0.298364	0.285906	0.478117	0.157177	0.176079	0.188598	0.194749	0.194547	0.188008	0.137551	0.171925	0.19627	0.712778	0.196183	0.686079	0.689583	0.684036	0.669463
	0.140124	0.160064	-0.13129	-0.0876624	-0.0455082	-0.00485403	0.034274	0.0718496	0.107846	0.142238	0.174999	0.206103	0.486782	0.506233	0.521026	0.53111	0.536433	0.536944	0.532593	0.13301	0.142117	0.147255	0.148406	0.145552	0.272465	0.298466	0.318791	0.333427	0.34236	0.345577	0.343064	0.334807	0.320793	0.352309	-0.0582822	0.0281029	0.104328	0.170402	0.226335	0.272135	0.307811	0.333374	0.348831	0.771125	0.400207	0.495863	0.580151	0.653122	0.714828
	-0.179757	-0.13202	-0.085726	-0.040903	0.00242334	0.0442267	0.0844808	0.123159	0.160236	0.195685	0.22948	0.261594	0.477663	0.498191	0.514015	0.525084	0.531347	0.532752	0.529249	0.520787	0.215216	0.220291	0.22135	0.218373	0.324055	0.348906	0.368026	0.381401	0.389018	0.390863	0.353597	0.394255	0.42467	0.444811	0.785362	0.257162	0.324949	0.382508	0.429849	0.466982	0.493915	0.510658	0.517219	0.845499	0.926431	0.700746	0.770127	0.82811	0.874747
	-0.132848	-0.0838499	-0.036319	0.00971833	0.0542359	0.0972074	0.138607	0.178407	0.216583	0.253108	0.287956	0.3211	0.472543	0.49419	0.511087	0.523184	0.530429	0.532771	0.53016	0.522544	0.509871	0.492092	0.299954	0.296878	0.381512	0.405231	0.423164	0.298043	0.365985	0.423691	0.471133	0.508281	0.535106	0.55158	0.824189	0.916981	0.561628	0.610664	0.649406	0.677863	0.696044	0.703958	0.852493	0.936079	1.00374	0.92148	0.97593	1.0189	1.05044
	0.229875	0.244612	0.0169557	0.0642264	0.109954	0.154113	0.196677	0.237619	0.276913	0.314533	0.350453	0.384646	0.417087	0.494263	0.512276	0.525443	0.533713	0.537035	0.535357	0.528629	0.5168	0.499818	0.477632	0.450193	0.184255	0.27971	0.364938	0.439908	0.504594	0.558965	0.602993	0.636649	0.659904	0.672728	0.877664	0.964442	1.03711	0.855052	0.885186	0.904958	0.914379	0.913457	0.972637	1.04305	1.09744	1.13586	1.19775	1.22569	1.24211
	0.255408	0.271752	0.286175	0.298636	0.169603	0.214969	0.258716	0.300818	0.341249	0.379984	0.416995	0.452256	0.485742	0.498444	0.517615	0.531895	0.541232	0.545575	0.544874	0.539077	0.528133	0.511991	0.450519	0.463518	0.801833	0.4422	0.524346	0.596157	0.657604	0.708658	0.749291	0.779472	0.799174	0.808367	0.945915	1.02671	1.09329	1.14566	1.13737	1.14845	1.1491	1.13934	1.10935	1.16658	1.2077	1.23276	1.43579	1.44866	1.44994
	0.283954	0.30193	0.317966	0.332021	0.344051	0.354015	0.324748	0.36803	0.409618	0.449486	0.487607	0.523956	0.558506	0.506765	0.527137	0.542572	0.553019	0.558427	0.558745	0.553921	0.543904	0.502234	0.524575	0.538157	0.79477	0.887485	0.96782	0.7669	0.825127	0.872882	0.910137	0.936863	0.95303	0.95861	1.02907	1.10391	1.16443	1.21065	1.24255	1.40852	1.4004	1.20253	1.26282	1.30686	1.33471	1.3464	1.34196	1.68801	1.51544
	0.315529	0.335166	0.352843	0.368518	0.38215	0.393695	0.403112	0.410358	0.482043	0.523063	0.562314	0.599769	0.635403	0.51926	0.540876	0.557509	0.569108	0.575623	0.577001	0.515235	0.555732	0.587526	0.610557	0.624763	0.800062	0.892146	0.971773	1.03891	1.09352	1.05175	1.08565	1.10893	1.12158	1.12357	1.12726	1.19617	1.25067	1.29076	1.31643	1.32769	1.66844	1.38602	1.43321	1.46407	1.47864	1.47696	1.45906	1.94393	1.75371
	0.350154	0.371479	0.390825	0.408148	0.423408	0.436562	0.447567	0.456383	0.462966	0.467274	0.641141	0.679722	0.716458	0.751322	0.558864	0.576738	0.589532	0.597196	0.56077	0.610839	0.652199	0.68479	0.708551	0.723421	0.817792	0.909297	0.988268	1.05467	1.10848	1.14965	1.27593	1.29579	1.30495	1.30335	1.24061	1.30362	1.35212	1.38611	1.40558	1.41054	1.43522	1.18296	1.3314	1.45677	1.55913	1.63849	1.6949	2.23239	1.81786
	0.387847	0.410888	0.431929	0.450929	0.467845	0.482635	0.495257	0.505668	0.513828	0.519693	0.523221	0.524371	0.801696	0.837659	0.581136	0.600292	0.539223	0.607627	0.667379	0.718417	0.760681	0.794109	0.818641	0.834216	0.840773	0.939023	1.01739	1.08311	1.13616	1.1765	1.2041	1.21892	1.50323	1.49808	1.36925	1.4264	1.46893	1.43515	1.5159	1.57328	1.88235	2.12047	1.67212	1.77685	1.85843	1.9169	1.9523	2.38479	2.6218
	0.428627	0.453412	0.476177	0.49688	0.515479	0.531933	0.546199	0.558234	0.567998	0.575447	0.580539	0.583233	0.583487	0.581257	0.607723	0.577426	0.655631	0.725179	0.786007	0.838056	0.881264	0.91557	0.940914	0.957234	0.96447	0.981407	1.05922	1.12432	1.17666	1.21622	1.24296	1.25684	1.25784	1.44728	1.32355	1.46325	1.57953	1.67234	1.74167	1.78751	1.98166	2.20269	2.04437	2.12846	2.18928	2.22687	2.24127	2.56804	2.77603
	0.472514	0.499069	0.523585	0.546019	0.56633	0.584475	0.600412	0.614099	0.625494	0.634555	0.641239	0.645505	0.849553	0.886559	1.11486	0.663751	0.784063	0.854794	0.91674	0.96984	1.01403	1.04926	1.07545	1.09256	1.10051	1.03653	1.11385	1.17837	1.23006	1.26889	1.29482	1.30496	1.36331	1.89839	1.62471	1.75344	1.85859	1.94016	1.99811	2.03243	2.11305	2.31704	2.49049	2.51189	2.55197	2.5687	2.57366	2.78242	2.96138
	0.519526	0.547879	0.574174	0.598367	0.620416	0.64028	0.657916	0.673282	0.686336	0.756499	0.805629	0.851688	0.894624	0.934384	1.11122	0.678846	0.783923	0.879488	0.965476	1.11385	1.15907	1.19526	1.22234	1.24028	1.24899	1.10448	1.18135	1.24535	1.29644	1.25516	1.35588	1.43414	1.48989	1.93394	2.1217	2.28049	2.1685	2.23885	2.28545	2.30829	2.27678	2.46379	2.62009	2.7457	2.94679	2.94267	2.84831	3.0282	3.17813
	0.569682	0.599862	0.627962	0.653941	0.677757	0.699367	0.624868	0.68583	0.743856	0.798896	0.850895	0.899802	0.945564	1.11455	1.11746	1.11112	0.8135	0.911967	1.00079	1.07991	1.14925	1.20877	1.38167	1.40047	1.40999	1.18534	1.26182	1.15305	1.29632	1.4172	1.5156	1.59146	1.64468	1.99909	2.17998	2.33176	2.45441	2.56867	2.60395	2.61534	2.47313	2.64321	2.7824	2.89073	2.96826	3.34908	3.15464	3.30566	3.42655
	0.623001	0.655034	0.684969	0.455058	0.527562	0.597267	0.664119	0.728066	0.789056	0.847038	0.901957	0.953763	1.0024	1.12624	1.13363	1.13173	0.854719	0.956156	1.04788	1.12983	1.20195	1.26416	1.31641	1.35863	1.39076	0.997664	1.18369	1.34737	1.48863	1.60739	1.70356	1.77707	1.82785	2.094	2.2681	2.41294	2.5285	2.61476	2.95386	2.95383	2.70237	2.85557	2.9777	3.0688	3.12891	2.85047	3.16827	3.44233	3.67275
	0.247469	0.331226	0.412318	0.490693	0.566298	0.639082	0.708991	0.775975	0.839979	0.900953	0.958844	1.0136	1.06517	1.14785	1.15979	1.16239	1.15556	1.01212	1.10682	1.19167	1.26662	1.3316	1.38655	1.43141	1.52452	2.03755	1.44062	1.56986	1.70918	1.82589	1.91991	1.99117	2.03957	2.21883	2.38623	2.52421	2.63275	2.71185	2.76146	2.79712	2.96477	2.97567	3.19404	3.36704	3.49469	4.21746	3.80686	4.03399	4.21728
	0.847855	0.836643	0.450277	0.531825	0.610582	0.686496	0.759514	0.829584	0.896653	0.96067	1.02158	1.07934	1.15362	1.17943	1.19597	1.20316	1.20085	1.07991	1.17765	1.26548	1.34333	1.41115	1.49057	1.56822	1.63115	2.04074	1.49839	1.71436	1.90451	2.06875	2.16484	2.23391	2.28002	2.37377	2.53452	2.66572	2.76733	2.83934	3.0797	3.76201	3.18234	3.41962	3.6113	3.75742	3.85799	4.36987	4.81063	4.6828	4.81898
	0.857057	0.849442	0.838799	0.825058	0.660442	0.739537	0.815714	0.888921	0.959106	1.02622	1.0902	1.15101	1.19049	1.22101	1.24224	1.25406	1.25636	1.24903	1.26045	1.35132	1.43215	1.51177	1.60871	1.69095	2.00794	2.0704	2.10688	1.80355	1.99485	2.16011	2.29926	2.41221	2.54937	2.55896	2.71316	2.77912	2.99962	3.17787	3.31384	3.78387	4.09342	3.92156	4.08664	4.20595	4.27952	4.58279	4.98408	5.3262	5.47834
	0.86932	0.865343	0.85833	0.848212	0.834919	0.798233	0.87762	0.954015	1.02737	1.09762	1.16473	1.22864	1.23735	1.27266	1.29864	1.31517	1.32214	1.31943	1.35527	1.44925	1.5293	1.64565	1.74734	1.83426	2.05925	2.12665	2.16798	1.92317	2.11576	2.28218	2.42235	2.5362	2.62365	2.97265	2.84531	3.09763	3.30758	3.47513	3.60025	3.86189	4.15308	4.38642	4.62042	4.71301	4.75966	4.85667	5.21859	5.52107	5.76424
	0.884647	0.884347	0.881004	0.874548	0.864911	0.852021	0.83581	1.02489	1.10146	1.17491	1.24519	1.24483	1.29426	1.33442	1.36522	1.38652	1.39822	1.40021	1.45156	1.54283	1.67874	1.80002	1.90656	1.99826	2.13714	2.20961	2.25593	2.27595	2.26736	2.43508	2.57643	2.69131	2.80325	2.87179	3.34621	3.46827	3.66781	3.82481	3.93923	3.99636	4.26934	4.48423	4.64102	5.27898	5.29878	5.19194	5.5146	5.77755	5.98092
	0.903037	0.906454	0.906821	0.904069	0.898126	0.888925	0.876394	0.860465	0.841067	1.25812	1.33162	1.30688	1.36126	1.40635	1.30943	1.39033	1.46075	1.52059	1.56974	1.86371	1.9809	1.97495	2.08645	2.18303	2.24172	2.31941	2.37085	2.3959	2.39443	2.61896	2.76162	2.89266	3.00462	3.0734	3.41038	3.71424	3.9687	4.22721	4.33107	4.18758	4.44251	4.6391	4.77735	5.90423	5.24542	5.58903	5.87254	6.09607	6.37212
	0.924491	0.931666	0.935783	0.936774	0.934567	0.929094	0.920284	0.908069	0.892377	0.87314	1.42405	1.08942	1.2083	1.31698	1.41536	1.50334	1.5808	1.64765	1.70378	1.89161	2.01625	2.12519	2.28709	2.26388	2.37313	2.45618	2.51288	2.5431	2.54671	2.83396	2.98673	3.14246	3.25499	3.32417	3.52748	3.82696	4.07682	4.27701	4.77608	4.43586	4.67289	4.85133	4.97119	5.83701	5.36403	5.88815	6.32623	6.67835	6.94462
	0.949011	0.959983	0.967891	0.972664	0.974233	0.972528	0.967479	0.959017	1.16332	1.2436	1.31976	1.59617	1.31533	1.43125	1.53683	1.63198	1.71658	1.79053	1.85373	1.93774	2.06996	2.1864	2.28696	2.38714	2.45902	2.6346	2.78165	2.90005	2.98966	3.04916	3.2847	3.44131	3.55456	3.6243	3.69771	3.99301	4.23846	4.43403	4.62725	4.66215	5.12463	5.51245	5.82557	6.06399	6.1106	7.08628	7.12836	7.41742	7.62034
	0.976595	0.991405	1.00314	1.01174	1.01712	0.97311	1.07217	1.16736	1.2586	1.34579	1.42883	1.65913	1.66752	1.66524	1.6739	1.7763	1.86813	1.94927	2.01963	2.00217	2.14208	2.26615	2.37923	2.46668	2.53438	2.71851	2.87402	3.00079	3.09418	3.18077	3.27868	3.5944	3.90354	3.97401	3.92128	4.21258	4.45383	4.72227	4.91359	5.06393	5.50585	5.87279	6.16474	6.79776	7.0455	7.228	8.04339	8.26021	8.39989
	1.00725	1.02593	1.04154	0.834086	0.947635	1.0575	1.16358	1.26578	1.36401	1.45817	1.54818	1.73425	1.75149	1.75804	1.75379	1.73861	2.03549	2.12392	2.20153	2.08491	2.23265	2.35268	2.47644	2.57515	2.64864	2.83455	2.99869	3.12419	3.26423	3.36094	3.41413	3.68534	3.95796	4.18166	4.40091	4.50724	4.84361	5.10334	5.28634	5.39253	5.97745	6.32378	6.72571	7.05092	7.26416	7.48622	8.24877	8.90342	9.2839
	0.530894	0.662105	0.789897	0.914176	1.03485	1.15182	1.26499	1.37427	1.47956	1.58078	1.67782	1.82158	1.84774	1.8632	1.86785	1.86155	1.84417	1.81561	2.39946	2.18603	2.30705	2.46723	2.60247	2.7126	2.79743	2.8568	3.13862	3.33234	3.48281	3.58983	3.65323	3.82953	4.10783	4.33701	4.59217	5.14043	5.31905	5.57092	5.74587	5.84383	6.53988	6.86583	7.12738	7.41869	7.5977	7.86148	8.57145	9.17308	9.66654
	1.64437	1.64236	0.872592	1.00408	1.13194	1.25609	1.37643	1.49286	1.60529	1.71363	1.81778	1.92112	1.95629	1.98075	1.99438	1.99704	1.98862	1.96899	2.21443	2.86312	2.14526	2.39591	2.62016	2.81781	2.9887	3.13264	3.05243	3.41321	3.75007	3.86761	3.94139	4.0271	4.3113	4.60511	4.82674	5.14029	5.62201	6.018	6.29252	6.38252	7.19356	7.27359	7.64389	7.90157	8.04661	8.35432	9.01196	9.56082	10.0011
	1.6486	1.65407	1.65563	1.65319	1.64661	1.37035	1.49793	1.62158	1.74122	1.85675	1.96808	2.0329	2.07717	2.11072	2.13341	2.14513	2.08401	2.21346	2.32855	2.78376	2.89404	2.48635	2.72575	2.93848	3.12436	3.28321	3.5092	3.46011	3.7902	4.07344	4.30965	4.49864	4.61013	4.91195	5.14341	5.22921	5.71384	6.11247	6.42498	6.65125	6.99835	7.93847	8.27574	8.50006	8.61138	8.96528	9.57084	10.2412	10.6465
	1.28741	1.67049	1.67961	1.68475	1.68577	1.68256	1.67501	1.76046	1.88738	2.01018	2.12876	2.15694	2.2104	2.25312	1.86014	2.03284	2.19148	2.33592	2.466	2.73271	2.86189	2.96385	2.86599	3.09398	3.29503	3.49022	3.64472	3.75524	3.9074	4.20665	4.45874	4.68706	4.86565	5.30081	5.54239	5.4074	5.89528	6.29688	6.6121	7.0056	7.78435	7.48212	8.27978	8.94797	9.48671	9.74652	10.4729	10.9537	11.2916
	1.36211	1.6916	1.70836	1.72114	1.72984	1.73432	1.73448	1.73019	1.72134	1.70781	2.29983	1.31404	1.54311	1.7586	1.96036	2.14822	2.32202	2.4816	2.6268	2.75746	2.85826	2.97927	3.07277	3.13851	3.50079	3.65436	3.82844	3.95846	4.0442	4.39468	4.62418	4.89396	5.09058	5.21376	6.0239	5.67507	6.16654	6.59703	7.01926	7.3276	7.87457	8.40882	8.66857	9.31263	9.82684	10.2441	10.9851	11.8262	12.0969
	1.44165	1.71737	1.74184	1.76235	1.77878	1.79103	1.79897	1.80248	1.80145	1.79576	1.81327	2.40311	2.42951	1.86628	2.08336	2.28653	2.47564	2.65051	2.81099	2.95693	2.88316	3.02343	3.13613	3.22102	3.37746	3.77816	4.06797	4.31127	4.31563	4.37643	4.88879	5.17709	5.39204	5.53337	6.14253	6.16699	6.49626	7.0378	7.46533	7.77869	8.10555	8.63138	9.01653	9.82507	10.2786	10.7018	11.3467	12.1295	12.7485
	1.52601	1.61008	1.78004	1.80834	1.83259	1.85267	1.86846	1.87985	1.79532	1.84779	1.89512	2.35804	2.40173	2.43203	2.44873	2.44782	2.65238	2.8427	3.01861	3.17996	2.93661	3.09634	3.22845	3.37373	3.53401	3.72839	4.04451	4.31403	4.53673	4.71116	4.85904	5.05401	5.52777	5.9214	6.23463	6.55869	6.81229	7.44685	8.04042	8.35922	8.47766	8.99552	9.37233	10.2968	10.942	11.3301	11.8857	12.63	13.1436
	1.6152	1.70501	1.82293	1.8591	1.89124	1.91922	1.94294	1.7953	1.86396	1.92765	1.98622	2.32739	2.3885	2.43623	2.47035	2.49067	2.49697	3.05818	3.24968	3.4266	3.0186	3.19799	3.32521	3.54911	3.73675	3.88787	4.0715	4.36756	4.60162	4.85712	5.04077	5.15289	5.6551	6.07697	6.41003	6.71191	6.84999	7.50526	8.03808	8.44825	9.35942	9.45996	10.0132	10.4907	11.3142	11.9626	12.6145	13.2367	13.7008
	1.70921	1.80481	1.89944	1.91461	1.9547	1.6875	1.77695	1.86172	1.94166	2.01665	2.08655	2.31112	2.38978	2.45506	2.50674	2.54461	2.56848	2.57812	2.57334	3.69688	3.12914	3.23135	3.51895	3.77049	3.98573	4.16439	4.30623	4.47183	4.79114	5.08288	5.30263	5.45001	5.87324	6.32376	6.64918	6.98382	7.20506	7.69272	8.24643	8.71014	9.26868	10.088	10.5673	10.8696	11.6749	12.3124	12.8377	13.7611	14.4313
	1.53704	1.53884	2.00997	1.97484	1.63484	1.74016	1.84095	1.93707	2.02839	2.11476	2.19607	2.3092	2.40553	2.48849	2.55785	2.61342	2.65498	2.68232	2.69523	3.45141	4.05985	3.23046	3.57682	3.88555	4.15635	4.38897	4.58313	4.75243	5.03676	5.42792	5.6447	5.82839	5.93921	6.66183	7.00671	7.37455	7.62879	8.00936	8.62333	9.06944	9.35562	10.1891	10.8504	11.3703	12.2179	12.782	13.1788	14.0764	14.7788
	1.5987	1.60608	1.6334	1.94191	1.97478	2.00423	1.91378	2.02134	2.12412	2.22197	2.31478	2.32158	2.43572	2.53649	2.62367	2.69705	3.18535	3.3073	3.415	3.50827	3.50324	3.99528	3.53996	3.88273	4.18753	4.45409	4.68214	4.84563	4.88194	5.32056	5.68308	5.96916	6.17842	7.03572	6.75429	7.41703	7.95802	8.40113	8.96992	9.59304	9.91776	10.4687	11.1897	11.6147	12.4325	13.2913	13.8145	14.4604	14.9073
	1.54668	1.61607	1.68521	1.95756	2.00211	2.04327	2.08091	2.11489	2.14507	2.33826	2.44264	2.34824	2.48031	2.67394	2.86047	3.03334	3.19236	3.33734	3.46811	3.5548	3.59005	3.92618	4.0056	4.04809	4.26427	4.56505	4.78817	5.00958	5.16819	5.29312	5.70342	6.03714	6.39082	6.61212	7.31132	7.62417	8.21397	8.48997	9.10315	9.55844	9.85551	10.9395	11.5551	12.0021	12.6442	13.5032	14.0775	14.5255	14.9938
	1.58548	1.6634	1.7411	1.97885	2.03515	2.0881	2.13755	2.18339	2.22546	2.26366	2.29784	2.95127	2.4072	2.63029	2.83993	3.03593	3.21811	3.3863	3.5403	3.63733	3.70767	3.89226	4.01018	4.09117	4.13493	4.72178	4.97257	5.24428	5.45315	5.5988	5.80406	6.2502	6.63115	6.91355	7.32088	7.70459	7.96244	8.52366	9.30176	9.91506	10.3335	10.902	11.8188	12.5529	13.2221	13.6813	14.0914	14.6758	15.0794
	1.62821	1.71471	1.80104	1.88709	2.07386	2.13866	2.20001	2.25777	2.31181	2.362	2.66834	2.75738	2.98253	2.9954	2.8377	3.05701	3.26253	3.45408	3.62017	3.75042	3.85606	3.93677	4.05012	4.16987	4.2524	4.82341	4.90276	5.28052	5.59364	5.84175	6.01598	6.54023	6.98193	7.32589	7.45326	7.95697	8.45795	9.02256	9.36309	10.0395	10.5853	11.1861	11.8175	12.6118	13.1487	13.7011	14.2122	14.4684	14.4551
	1.67483	1.76999	1.86501	1.95978	2.11818	2.19492	2.26823	2.338	2.40407	2.63463	2.74574	2.85369	3.02731	3.06455	3.09035	3.09648	3.32551	3.54059	3.7283	3.894	4.03515	4.15141	4.12531	4.36754	4.65322	4.89889	5.13752	5.18636	5.56068	5.86995	6.10571	6.33487	6.85855	7.28123	7.60816	7.96161	8.54303	8.96018	9.60526	10.2306	10.9767	11.6579	12.0048	12.6971	13.2534	13.829	14.1804	14.4093	14.0412
	1.72531	1.82919	1.93296	2.03653	2.16806	2.25681	2.34217	2.42401	2.57116	2.70415	2.83422	2.9612	3.08555	3.14728	3.19764	3.23643	3.26343	3.64106	3.86665	3.89806	4.10882	4.2964	4.41315	4.39003	4.72763	5.02525	5.22637	5.36699	5.44894	5.97491	6.28923	6.51834	6.83505	7.32525	7.75264	8.05108	8.77857	9.06305	9.8375	10.2492	10.7933	11.5763	12.1806	12.7506	13.2779	13.8633	13.6409	13.8629	13.6919
	1.92976	1.89228	2.00487	2.1173	2.22348	2.32431	2.42178	2.47791	2.63257	2.78457	2.93372	3.07983	3.15716	3.24352	3.31857	3.38212	3.53445	3.85752	3.88028	3.85484	4.10755	4.33712	4.45884	4.58141	4.6674	5.20235	5.12061	5.48376	5.78776	6.1091	6.32358	6.45259	7.09485	7.51322	8.03064	8.58239	8.93625	9.22672	10.0556	10.4245	10.7744	11.6144	12.2031	12.8173	13.3204	13.6446	13.7173	13.3517	12.9363
	2.0118	2.09067	2.08071	2.20206	2.28437	2.39735	2.35485	2.531	2.70473	2.87586	3.04419	3.20955	3.24207	3.35318	3.2362	3.40013	3.5542	3.69815	3.8748	3.92155	4.1368	4.40858	4.54431	4.72099	4.92768	5.11692	5.33874	5.47952	5.85939	6.07076	6.37179	6.80757	7.08085	7.46909	7.73257	8.33066	8.79693	9.14314	9.68757	10.4604	11.0748	11.6186	12.2023	12.7406	12.7964	13.2028	13.5308	13.1799	13.0035
	2.097	2.1842	2.27272	2.29078	2.35069	2.20198	2.39941	2.59468	2.78758	2.97794	3.16557	3.35027	3.53187	3.00177	3.20802	3.40474	3.59166	3.76854	3.89243	3.98353	4.05431	4.10443	4.35885	4.68438	4.97369	5.22637	5.40456	5.54816	5.63575	5.71885	6.27359	6.74046	7.11888	7.45341	7.70589	8.21622	8.76206	9.29249	9.68666	10.3555	11.0331	11.5842	12.2453	12.7534	13.4006	13.2249	13.2609	12.8545	12.5829
	2.18531	2.28089	2.16157	2.17818	2.97877	2.7969	2.86043	2.9218	2.98083	3.03732	3.0911	3.14196	3.20513	3.2328	3.19709	3.42676	3.64671	3.85669	3.93301	4.06865	4.18408	4.35418	4.68708	4.85038	4.97943	5.07379	5.43712	5.68024	5.86866	6.00398	6.57953	6.77371	7.25779	7.55543	7.92589	8.17806	8.94241	9.57926	10.0181	10.4208	11.0173	11.6144	12.1917	12.4743	13.0045	13.1255	13.058	12.719	12.918
	2.18318	2.20556	2.22904	2.43626	2.46735	2.92373	2.90253	2.88024	2.95817	3.03363	3.10645	3.17644	3.25147	3.31217	3.36711	3.41606	3.7192	3.96245	3.99639	4.17678	4.23292	4.43948	4.62639	4.77456	4.97008	5.18263	5.34915	5.61203	5.87435	6.09818	6.39344	6.72204	7.05572	7.37319	7.88348	8.2306	8.56859	9.15684	9.73013	10.2526	10.9734	11.5705	12.3097	12.7731	12.9651	13.2184	13.0768	13.3249	12.9059
	2.23496	2.26514	2.29648	2.4702	2.51456	2.90982	2.90719	2.90422	2.93931	3.03382	3.12577	3.21496	3.30969	3.40355	3.49176	3.57409	3.6503	4.08568	4.08242	4.00595	4.29082	4.55656	4.80279	4.73384	4.99642	5.28799	5.53927	5.5407	5.93414	6.26572	6.29119	6.73533	7.0547	7.29081	7.65065	8.16574	8.63634	8.99646	9.49065	10.2955	11.0646	11.5329	12.113	13.1655	13.0627	13.399	13.1881	13.3288	12.7487
	2.28662	2.32463	2.45189	2.50565	2.56332	2.8976	2.91359	2.92935	2.94471	2.95951	3.14893	3.2574	3.3797	3.50683	3.62843	3.74427	3.92384	3.97312	4.50154	4.61452	4.71055	4.78924	4.85021	4.89306	5.0166	5.30431	5.55502	5.7673	5.91899	6.01488	6.05434	7.01119	7.35152	7.52753	7.81302	8.20995	8.71744	9.11996	9.59681	10.2174	10.8124	11.9205	12.2296	12.82	13.2308	13.4188	13.3191	13.6411	13.341
	2.33809	2.41261	2.4755	2.54252	2.61354	2.68846	2.92163	2.95617	2.99041	3.02419	3.05733	3.30362	3.56975	3.67145	3.76976	3.86438	3.95507	4.04064	4.08042	4.37189	4.53107	4.67308	4.79753	4.90403	4.98866	5.04012	5.49548	5.75396	6.01835	6.32199	6.43841	6.49584	6.8521	7.26022	7.60007	7.79273	8.30271	8.85866	9.43314	10.1343	10.7932	11.667	12.7756	12.9771	13.5445	13.6255	14.0063	13.8078	13.6606
	2.38932	2.42432	2.50042	2.58074	2.66515	2.75356	2.93122	2.9846	3.03778	3.09059	3.14287	3.28539	3.46116	3.59967	3.73491	3.86661	3.99449	4.06954	4.1652	4.25613	4.37018	4.57572	4.76387	4.9525	5.11941	5.26075	5.37594	5.44062	5.78594	6.08237	6.32926	6.49268	6.60183	7.00321	7.4938	7.83924	8.10417	8.69853	9.37788	9.97628	10.7948	11.4786	12.5435	13.2296	13.9605	14.085	13.8566	13.8823	13.997
	2.3523	2.43722	2.52657	2.62022	2.71807	2.82	2.92589	3.01453	3.08671	3.15862	3.16981	3.34679	3.52831	3.53552	3.70782	3.87671	4.04192	4.11382	4.26549	4.41261	4.5548	4.49683	4.74888	5.02708	5.28395	5.44124	5.58784	5.71132	5.70993	5.8973	6.27504	6.55738	6.81991	6.832	7.43356	7.83253	8.15623	8.5142	9.21838	9.88586	11.0222	12.1577	12.8728	13.8237	13.9921	14.2213	14.303	14.5767	14.4077
	2.35312	2.45124	2.55387	2.6609	2.77222	2.88771	3.00726	3.04585	3.1371	3.00545	3.20835	3.41618	3.62867	3.8456	3.68829	3.8945	3.96146	4.1733	4.38111	4.58454	4.78321	4.97676	4.75225	4.71765	5.00471	5.27258	5.52074	5.6429	5.77119	5.86289	6.27519	6.44917	6.69529	6.79189	6.98882	7.33906	7.83446	8.39609	9.0567	9.82387	10.7612	11.6564	13.0651	13.7986	14.0729	14.7013	14.8132	14.8986	14.7161
	2.35493	2.46628	2.58224	2.70268	2.82751	2.95661	3.08985	3.07847	2.79254	3.02095	3.25466	3.49342	3.73699	3.98512	4.23757	3.9198	3.9798	4.24776	4.67422	4.68327	4.69174	4.69926	4.76312	5.35601	5.33456	5.299	5.48208	5.61179	5.82905	5.95079	6.0282	6.02121	6.30259	6.59394	6.95534	7.26299	7.58069	8.23845	8.90774	9.95518	11.2516	12.3279	13.4359	14.0662	14.6847	15.151	14.9461	15.1429	15.1685
	2.35765	2.48227	2.61159	2.7455	2.88388	3.02661	3.17359	3.3247	3.79259	3.7878	3.78791	3.79269	3.80191	3.81534	3.83275	3.88818	4.35431	4.42254	4.4911	4.55964	4.62779	4.69521	4.77921	4.72913	5.10924	5.17682	5.23002	5.36887	5.43394	5.69927	5.91572	6.07451	6.1989	6.44646	6.91742	7.16754	7.34356	8.04104	8.75002	9.81401	11.1506	12.2663	13.5	14.6278	15.0214	15.0139	15.5375	15.4979	15.4613
	2.97919	2.97086	2.96704	2.96762	2.97245	2.98142	2.9944	3.22862	3.48552	3.68178	3.71196	3.74697	3.78658	3.83055	3.87865	3.9225	3.94547	4.1819	4.30987	4.43801	4.56598	4.69342	4.80197	4.84082	4.88402	5.06553	5.22235	5.38017	5.51838	5.64771	5.83856	6.15353	6.22848	6.18643	6.30306	6.73411	7.15245	7.85131	8.54017	9.71053	11.0289	12.768	14.0612	14.7479	15.3266	15.5593	15.847	15.7987	15.8263
	2.97172	2.97528	2.98345	2.9961	3.0131	3.03434	3.22155	3.26919	3.49712	3.49992	3.63292	3.6982	3.76824	3.84279	3.92163	3.95739	4.02969	4.11262	4.13019	4.31807	4.50597	4.7083	4.83107	4.95896	5.09149	4.96466	5.13018	5.41074	5.69555	5.6558	5.54513	5.59283	5.84898	6.00465	6.30603	6.58445	6.9288	7.62972	8.32161	9.93065	11.5571	12.8384	14.0701	14.831	15.7435	15.9823	16.0687	16.1368	16.1793
	2.96041	2.97586	2.99602	3.02076	3.04994	3.08345	3.24132	3.30694	3.50571	3.53551	3.57406	3.62116	3.7467	3.85188	3.88214	3.99268	4.11435	4.24687	4.38995	4.19947	4.44744	4.65449	4.86615	5.08321	5.30519	5.25145	5.14486	5.24759	5.35028	5.45232	5.49859	5.51718	5.53459	5.84083	6.22909	6.38472	6.67826	7.40241	8.14273	9.53059	10.9281	13.2095	14.4219	15.4096	16.0749	16.118	16.4107	16.513	16.4729
	2.64172	2.97253	3.00469	3.04152	3.08289	3.18296	3.25815	3.34175	3.43362	3.56799	3.6337	3.70808	3.79094	3.85765	3.86839	4.02816	4.19927	4.38144	4.57437	4.77779	4.39006	4.60619	4.90686	5.07488	5.10954	5.1572	5.06982	4.97662	5.00443	5.24845	5.45444	5.64315	5.69112	5.56525	5.6327	5.96987	6.42791	7.14983	7.92681	9.85129	11.315	13.0643	14.5897	15.6543	15.9856	16.6973	16.7636	16.8274	16.8205
	2.69046	2.78281	3.00935	3.05828	3.11185	3.17884	3.27191	3.37351	3.48349	3.59724	3.69013	3.79182	3.90212	4.01499	4.30601	4.22573	4.15913	4.10588	4.0656	4.03797	4.82925	4.56962	4.66972	4.78402	4.91207	5.0534	5.08604	5.12273	5.1746	5.24097	5.19737	5.26518	5.34688	5.4131	5.58364	5.76612	6.14977	6.86504	7.66831	9.41223	10.6296	13.009	14.9427	15.8352	16.2001	16.8846	17.0443	17.1002	17.1693
	2.73753	2.83905	2.94728	3.07097	3.06934	3.17153	3.2825	3.40211	3.53022	3.62314	3.74323	3.87226	3.85811	3.99923	4.31152	4.27947	4.26134	4.25679	4.26546	4.81289	4.8021	4.81639	4.63383	4.48295	4.70446	4.93956	5.09161	5.25829	5.21006	5.1719	5.06811	4.98955	4.98408	5.24204	5.52428	5.58577	5.85805	6.55567	7.38497	8.97802	10.8409	13.2143	15.038	15.6667	16.8879	17.093	17.2261	17.4066	17.4861
	2.78286	2.89357	3.01104	3.06475	3.18639	3.23033	3.28982	3.42745	3.5737	3.64555	3.50074	3.64675	3.806	3.9783	4.16346	4.32287	4.35321	4.39737	4.68994	4.71398	4.75973	4.80131	4.70466	4.63269	4.58489	4.56076	4.74616	4.79054	4.86429	4.96677	5.02545	5.11429	5.15061	4.9579	4.92591	5.16543	5.55076	6.24893	6.96893	9.097	11.0656	12.9053	14.7619	16.2437	16.9945	17.2176	17.5466	17.7347	17.7493
	2.82642	2.94631	2.94114	3.0802	3.23241	3.29261	3.36362	3.44531	3.53756	3.75195	3.79672	3.55822	3.74852	3.95202	4.16855	4.35572	4.43455	4.4612	4.51923	4.59952	4.7018	4.76466	4.75394	4.76826	4.80712	5.04391	5.02626	4.9135	4.76232	4.64843	4.96174	4.86785	4.81919	4.81479	4.86132	4.95367	5.2089	5.93116	6.65498	8.39159	10.1182	12.8675	14.7678	15.9715	16.9249	17.7226	17.8644	17.9774	18.041
	2.86816	2.80226	2.94315	3.09313	3.27386	3.35031	3.43769	3.53586	3.68698	3.77472	3.83611	3.82098	3.82051	3.83448	3.86266	4.42902	4.12748	4.21865	4.33264	4.46918	4.62798	4.80875	4.78128	4.8819	4.87085	4.91199	4.99389	4.87989	4.859	4.91485	4.71191	4.49445	4.43501	4.61769	4.84834	4.80044	4.85652	5.56932	6.28658	8.21532	10.212	12.4513	14.4569	16.2466	17.0182	17.6253	18.2222	18.1843	18.3008
	2.64833	2.79082	2.94257	3.10349	3.31068	3.40337	3.50709	3.59169	3.68474	3.79027	3.9082	3.8776	3.90558	3.94819	4.19949	4.26311	4.30338	4.26025	4.2455	4.3226	4.53791	4.77547	4.78634	4.51078	4.6094	4.74969	4.93113	5.15317	4.76698	4.68057	4.63371	4.57532	4.57888	4.33301	4.22494	4.34671	4.4865	5.20968	5.90757	7.51722	9.52019	11.9934	14.2818	15.9737	16.948	17.9442	18.1251	18.567	18.5629
	2.62343	2.77671	2.93932	3.11118	3.29223	3.45171	3.46653	3.5645	3.67519	3.79851	3.93434	3.92303	4.0435	4.10003	4.1764	4.27238	4.36994	4.37606	4.41079	4.47386	4.565	4.68394	4.76875	5.33611	5.06305	4.83589	4.65418	4.51748	4.50995	4.39011	4.49583	4.59337	4.44532	4.27997	4.16882	4.27318	4.3385	4.80365	5.53106	6.74442	8.773	11.4393	13.7278	15.7093	16.8414	18.1026	18.1657	18.592	18.8142
	2.8149	2.83346	2.86119	2.89804	2.94389	3.63417	3.6329	3.645	3.67036	3.70885	3.76038	3.89265	3.94251	4.03097	4.13946	4.26775	4.41706	4.47238	4.55654	4.66929	4.81034	4.73453	4.70946	4.49696	4.81414	4.68007	4.59186	4.54905	4.57697	4.5916	4.49123	4.0996	4.01509	4.01145	4.04276	4.16094	4.06663	4.39165	5.11437	6.09496	8.46028	10.7366	13.0261	15.3027	16.7194	17.6843	18.5433	18.837	18.9527
	2.87964	2.90649	2.94262	2.98795	3.17403	3.25394	3.6282	3.65653	3.69824	3.75322	3.82135	3.91181	4.00549	3.94788	4.08846	4.24905	4.44457	4.54904	4.68259	4.81477	4.74989	4.71869	4.74534	4.60754	4.52522	4.47309	4.47827	4.51757	4.58449	4.59961	4.39455	4.16282	4.00231	3.93403	3.71593	3.63111	3.68719	3.95919	4.67205	5.37926	7.31019	9.32396	12.3024	14.6041	16.6956	17.6574	18.3	18.8618	19.2634
	2.93882	2.97393	3.01843	3.07222	3.2235	3.31436	3.41774	3.65796	3.71599	3.78742	3.87212	3.91904	4.03926	4.18321	4.35068	4.21609	4.45229	4.80078	4.71669	4.66714	4.65186	4.67054	4.73714	4.67392	4.66655	4.71466	4.81788	4.70921	4.46686	4.303	4.21712	4.15272	4.13468	3.96155	3.69966	3.58101	3.64183	3.51447	4.20113	4.94744	6.5638	8.96979	11.4843	13.6519	16.1546	17.1759	18.5083	18.8492	19.1706
	2.99241	3.03575	3.08858	3.1775	3.2666	3.36839	3.48278	3.60969	3.72351	3.81134	3.79166	3.91423	4.06093	4.23156	4.42592	4.26382	4.27385	4.52263	4.48744	4.48709	4.5213	4.58976	4.68458	4.69579	4.76323	4.88653	4.75581	4.62056	4.26612	4.07835	3.95834	4.04847	3.85879	3.62923	3.50971	3.50486	3.47323	3.36604	3.74933	4.43324	5.41595	7.64392	9.54599	12.8448	15.2167	16.6137	18.001	19.1697	19.3571
	3.04037	3.09192	3.1164	3.20339	3.30327	3.41595	3.54133	3.67933	3.82984	3.82491	3.74842	3.89725	4.0704	4.25762	4.25196	4.2695	4.30457	4.27346	4.28177	4.27432	4.35791	4.47607	4.58737	4.67286	4.81497	4.75498	4.62856	4.56585	4.37744	4.29163	4.29198	4.06856	3.74069	3.54159	3.45889	3.18626	2.98459	3.0057	3.25147	3.9441	4.64647	6.25937	8.83322	11.6144	13.8601	16.2379	17.4238	18.4281	19.1941
	3.08266	3.14238	3.12518	3.22283	3.33346	3.45699	3.59332	3.74237	3.90404	3.82802	4.28061	4.2279	4.1991	4.19404	4.21255	4.25444	4.30758	4.31446	4.36103	4.44704	4.57224	4.32916	4.53148	4.60485	4.61258	4.49365	4.43918	4.4488	4.40671	4.42263	4.18259	3.98022	3.80755	3.7301	3.50852	3.18798	3.0625	3.06258	2.92567	3.4161	4.11158	5.30496	7.63287	9.37927	12.7415	15.1226	17.1028	18.2325	19.1694
	3.11926	3.03241	3.1275	3.23577	3.35711	3.49146	3.63871	3.50652	3.53091	3.80457	4.02915	4.00463	4.0909	4.10975	4.15234	4.21851	4.30808	4.3275	4.41221	4.53662	4.70048	4.90355	4.60646	4.77579	4.4529	4.16998	4.18727	4.26905	4.35356	4.09377	3.89048	3.78868	3.75499	3.57789	3.25547	3.06498	3.03377	2.892	2.71928	2.8982	3.56998	4.24508	6.03515	8.32107	11.2236	13.4181	15.9997	17.3138	18.5019
	2.92552	3.01772	3.12329	3.52646	3.51211	3.50967	3.51908	3.54026	3.57313	3.79763	3.86939	4.03278	4.05354	4.10003	4.17208	4.16155	4.27551	4.31243	4.42258	4.31937	4.2561	4.23254	4.65655	4.84925	4.58561	4.39222	4.26868	4.21463	4.49562	4.3757	4.08301	3.89462	3.84814	3.46116	3.17878	3.03377	2.73268	2.54618	2.49903	2.53371	2.99334	3.65838	4.714	7.1119	9.14466	12.0555	14.5223	16.7118	17.9206
	3.60863	3.56581	3.53523	3.51681	3.51049	3.51619	3.53382	3.56333	3.60463	3.77815	3.86228	4.04315	4.08337	4.1495	4.24136	4.35878	4.55776	4.67664	4.5663	4.49642	4.46676	4.7466	4.66088	4.62845	4.65144	4.51746	4.45374	4.45991	4.45236	4.37548	4.16432	4.06243	3.80666	3.5599	3.37366	3.27551	2.87274	2.57779	2.6146	2.44743	2.43051	3.10417	3.73681	5.2588	7.22626	9.7239	12.578	14.9001	16.8526
	3.12634	3.20021	3.50719	3.49666	3.49832	3.51209	3.5379	3.57569	3.66945	3.74604	3.84247	3.95866	4.09527	4.18096	4.29254	4.44087	4.53014	4.64898	4.67323	4.63653	4.64032	4.66803	4.61927	4.62409	4.68227	4.57538	4.57123	4.43217	4.32666	4.31397	4.39374	3.90127	3.64096	3.50103	3.42717	3.0565	2.74022	2.45679	2.43835	2.18637	2.0881	2.48969	3.14239	3.80445	6.14953	8.13684	10.4738	13.033	15.0619
	3.10792	3.18669	3.27755	3.46595	3.47553	3.49733	3.53127	3.57728	3.61253	3.70124	3.80991	3.93846	4.08917	4.19433	4.29166	4.37113	4.48046	4.61953	4.7433	4.7396	4.60965	4.54356	4.53156	4.57343	4.66895	4.81791	4.62097	4.16031	4.11824	4.26762	4.03384	3.94303	3.73756	3.65676	3.31888	2.9443	2.72292	2.65429	2.25554	2.12044	2.137	1.88616	2.5183	3.10861	3.91367	6.00609	8.14469	10.9433	13.0019
	3.08383	3.16746	3.26325	3.37114	3.4911	3.47186	3.51387	3.56805	3.54292	3.64368	3.76452	3.90536	4.06613	4.18953	4.18008	4.27934	4.40863	4.56781	4.75677	4.80555	4.40287	4.37305	4.3976	4.4763	4.60895	4.79533	4.60276	4.92652	4.56071	4.28739	4.10621	4.01263	3.87071	3.76979	3.43685	3.13967	2.98438	2.73827	2.37127	2.17544	2.10515	1.8653	1.89461	2.47029	3.12303	4.06225	6.4233	8.2412	10.7658
	3.05403	3.14248	3.24316	3.35603	3.48103	3.61813	3.76726	3.36807	3.46053	3.57327	3.74318	3.79929	3.87538	4.37585	4.33759	4.3294	4.35117	4.40277	4.48407	4.7372	4.76125	4.63687	4.56848	4.55582	4.59865	4.69669	4.71004	4.4358	4.21425	4.21042	4.0815	4.04478	4.04036	3.62996	3.35107	3.20339	3.05685	2.57734	2.26445	2.06462	1.77434	1.60894	1.63273	1.93495	2.37226	2.96272	4.08848	5.94076	8.16593
	3.01849	3.11172	3.21726	3.33506	3.46507	3.60724	3.76153	3.75639	3.75019	3.77515	3.82036	3.88575	4.13807	4.20388	4.38307	4.391	4.42905	4.49711	4.64318	4.67412	4.82346	4.72679	4.68639	4.702	4.77336	4.86621	4.73761	4.60388	4.41787	4.32441	4.32322	4.414	3.77475	3.46902	3.29288	3.24601	2.97779	2.65782	2.5	2.31969	1.96897	1.8485	1.7838	1.53591	1.89443	2.36583	2.88959	4.04811	5.9368
	2.97518	3.07515	3.1855	3.30819	3.44317	3.59039	3.6228	3.73796	3.79515	3.82906	3.88334	3.95793	4.13602	4.21177	4.31248	4.42805	4.48225	4.5225	4.5337	4.58123	4.66493	4.76987	4.75725	4.80092	4.97805	4.81255	4.70676	4.66052	4.53945	4.48157	4.51635	4.2629	4.03211	3.76333	3.6246	3.51725	3.18771	2.90948	2.786	2.37726	2.04221	1.91365	1.55877	1.31747	1.20989	1.69627	2.27803	2.71112	3.4371
	2.9305	3.03273	3.14786	3.2754	3.41531	3.48525	3.59272	3.71173	3.84225	3.86884	3.93211	4.0158	4.11666	4.20224	4.31292	4.4486	4.51072	4.367	4.39445	4.45841	4.55874	4.76604	4.78101	4.85255	4.84385	4.70065	4.61741	4.59398	4.57897	4.55633	4.49221	4.23994	4.08352	3.93167	3.82984	3.47745	3.17481	3.01219	2.73599	2.25017	2.01416	1.82403	1.60927	1.55649	1.54208	0.891284	1.47098	2.05577	2.57505
	2.88155	2.98442	3.1043	3.23666	3.34409	3.44364	3.55485	3.67766	3.81204	3.89447	3.96662	4.00993	4.07993	4.17524	4.29578	4.1855	4.22384	4.22437	4.26226	4.30559	4.42239	4.57562	4.75762	4.83311	4.65159	4.53043	4.46948	4.46859	4.52761	4.67202	4.34861	4.12161	3.99081	3.95602	3.71211	3.4407	3.24948	3.19317	2.87458	2.57644	2.44302	2.19372	1.86567	1.68882	1.49938	1.16922	1.13576	1.2717	1.80237
	2.82829	2.93021	3.05478	3.19967	3.29108	3.39426	3.50914	3.63571	3.77391	3.92371	3.98687	3.94632	4.0258	4.25292	4.24919	4.2685	4.31078	4.28713	4.33563	4.42154	4.54474	4.70511	4.68654	4.5201	4.41136	4.36304	4.375	4.44709	4.57915	4.56134	4.29338	4.11985	4.04053	4.0552	4.02085	3.75546	3.57662	3.4524	3.09516	2.83661	2.7043	2.27355	1.92977	1.75561	1.41694	1.35217	1.43933	1.18823	1.02796
	2.77069	2.87004	3.05231	3.13537	3.23029	3.33704	3.45557	3.58584	3.72781	3.88144	3.80215	4.36988	4.32546	4.30435	4.30647	4.33177	4.38016	4.32386	4.38283	4.47938	4.6134	4.72092	4.71817	4.68456	4.58762	4.55133	4.57556	4.66015	4.82788	4.72924	4.51601	4.35614	4.29082	4.31983	4.06384	3.94473	3.77021	3.49172	3.13352	2.91431	2.70286	2.23083	2.13298	2.15104	1.77588	1.5338	1.50411	1.15183	1.06011
	3.1727	3.40281	3.39759	3.40395	3.42189	3.45136	3.49234	3.5448	3.60871	3.68405	4.01478	4.39072	4.35179	4.33629	4.34416	4.37532	4.4297	4.33458	4.40386	4.51091	4.74626	4.71328	4.71695	4.75716	4.71373	4.68921	4.72545	4.82228	4.80215	4.70974	4.68272	4.50321	4.45151	4.22515	4.00523	3.8918	3.58816	3.50105	3.39858	3.42679	2.99369	2.68273	2.55315	2.36933	1.94381	1.67978	1.3925	1.29211	1.33051
	3.04387	3.18006	3.24263	3.4037	3.42323	3.45435	3.49704	3.55127	3.61701	3.69425	3.9503	4.05892	4.18621	4.34877	4.36225	4.39915	4.4594	4.31931	4.39875	4.76376	4.6999	4.67297	4.68287	4.72949	4.78975	4.77674	4.82472	4.8689	4.71661	4.63011	4.60927	4.65394	4.52271	4.0601	4.24601	4.00413	3.8628	3.72338	3.60796	3.52269	3.19724	2.97557	2.81357	2.4141	1.93748	1.94554	1.88449	1.60511	1.4463
	3.0464	3.16894	3.23184	3.30402	3.41619	3.44891	3.49325	3.5492	3.61672	3.78211	3.87497	3.98664	4.11704	4.26615	4.43391	4.40329	4.46928	4.27806	4.77464	4.67925	4.62107	4.6	4.61593	4.66876	4.75837	4.81399	4.87345	4.71823	4.57129	4.4904	4.47542	4.52622	4.16528	4.77995	4.43035	4.18176	4.03403	3.82575	3.69683	3.62141	3.26845	3.04108	2.97647	2.65173	2.4516	2.39856	2.13442	1.77207	1.55949
	3.04509	3.15262	3.2158	3.28831	3.37011	3.43504	3.48098	3.53859	3.60782	3.69303	3.78878	3.90341	4.03686	4.1891	4.36008	4.54974	4.45934	4.78008	4.65251	4.56244	4.50976	4.49435	4.51613	4.57497	4.67077	4.801	4.71644	4.5081	4.36621	4.56074	4.45625	4.41449	4.43531	4.59175	4.51666	4.52414	4.10205	4.04854	4.09564	3.58863	3.30742	3.29885	3.37431	3.10211	2.81463	2.69953	2.22364	2.00419	2.00691
	3.03994	3.13108	3.19451	3.2673	3.34943	3.44089	3.54165	3.51943	3.59033	3.59315	3.69171	3.80922	3.94565	4.10095	4.01843	4.11205	4.22312	4.39684	4.35428	4.34816	4.37839	4.44488	4.54753	4.68626	4.86098	5.07158	5.48481	5.18672	4.95199	4.78049	4.67209	4.62665	4.64405	4.5607	4.47591	4.47394	4.55468	3.85462	4.14843	3.8701	3.70803	3.66215	3.58396	3.25718	3.04841	2.84896	2.6818	2.45956	2.3717
	3.03095	3.10434	3.16795	3.24098	3.3234	3.41519	3.51632	3.62679	3.56422	3.48245	3.83821	3.86206	3.9037	3.96309	4.04016	4.13484	4.31644	4.36391	4.39547	4.38946	4.41995	4.48683	4.59001	4.72941	4.90493	4.62308	4.79392	4.76775	5.11601	4.94003	4.8274	4.77798	4.79165	4.4586	4.36374	4.35197	4.1212	4.19503	4.33736	4.21517	3.99646	3.91273	3.67408	3.29215	2.95358	2.99731	3.02034	2.85834	2.8097
	3.01812	3.07236	3.13612	3.20934	3.292	3.38407	3.48554	3.59638	3.64175	3.83774	3.84423	3.86868	3.91102	3.9712	4.04914	4.14479	4.28187	4.32854	4.41275	4.40673	4.43732	4.50445	4.60802	4.74794	4.66505	4.6727	4.82976	4.79757	4.81284	4.87551	4.92235	4.86864	4.47428	4.28559	4.52406	4.42948	4.40939	4.6222	4.38781	4.23554	4.16538	4.05099	3.64509	3.53127	3.40499	3.38444	3.28847	3.04144	2.86542
	3.00145	3.03516	3.09902	3.17238	3.25522	3.34753	3.38972	3.46138	3.63049	3.69762	3.83789	3.86285	3.9058	3.96667	4.04539	4.20393	4.23258	4.27834	4.34116	4.4	4.43057	4.4978	4.60161	4.74191	4.68996	4.6932	4.72864	4.79003	4.79922	4.85596	4.9602	5.11188	4.88869	4.97136	4.78161	4.66667	4.62647	4.6248	4.35969	4.17693	4.0765	3.88393	4.1562	3.94269	3.75133	3.66597	3.44754	3.11488	3.22692
	2.98094	2.99272	3.05662	3.13008	3.21307	3.34186	3.40461	3.47543	3.61173	3.67789	3.75682	3.84852	3.88805	3.94951	4.02893	4.141	4.16856	4.21331	4.27522	4.36935	4.39973	4.46693	4.57084	4.71973	4.68602	4.68467	4.71564	4.74525	4.74813	4.79872	4.89697	4.62737	4.93515	4.88464	4.96903	4.83338	4.77269	4.54952	4.25329	4.12972	4.128	4.20057	4.32908	4.15373	4.05485	3.84243	3.79804	3.93285	3.48223
	2.95659	2.94503	3.00894	3.08245	3.29833	3.35203	3.41386	3.4838	3.58548	3.6506	3.72854	3.8193	3.92285	3.91975	4.05442	4.06347	4.08984	4.13349	4.19438	4.27247	4.34488	4.41189	4.76307	4.69192	4.65331	4.64718	4.67349	4.66332	4.65967	4.7039	4.75877	4.77655	4.93792	4.87033	4.85469	4.89096	4.84833	4.76137	4.57125	4.45572	4.41476	4.44831	4.42955	4.20178	4.05068	3.97629	3.97869	3.64107	3.52187
	2.9284	2.8921	3.22306	3.25941	3.30393	3.35663	3.41748	3.48648	3.55176	3.61577	3.69266	3.78242	3.88502	4.00045	3.96367	3.97134	3.99641	4.03886	4.09864	4.17571	4.27003	4.33275	4.71197	4.63561	4.59191	4.58082	4.60229	4.65628	4.99698	4.91804	4.88149	4.88728	4.89716	4.81224	4.77943	4.79869	4.62125	4.87875	4.86935	4.71397	4.63337	4.62752	4.45802	4.17741	3.97365	4.10496	4.35216	4.05521	3.98631
	2.89637	3.1984	3.22538	3.26059	3.30402	3.35566	3.41549	3.48351	3.51059	3.57343	3.64919	3.73788	3.7824	3.88007	4.03172	4.10522	4.19537	4.30213	4.42547	4.56534	4.72171	4.52846	4.50537	4.51352	4.55286	4.62338	4.72504	4.85781	4.93922	5.01512	4.96619	4.95975	4.81305	4.71052	4.74935	4.72915	4.75561	4.91594	4.83365	4.80185	4.78421	4.73856	4.41491	4.08105	4.21154	4.33638	4.52856	4.27985	4.14411
	2.88772	2.97508	3.02729	3.08748	3.29861	3.34915	3.40791	3.4749	3.46198	3.52357	3.62017	3.69042	3.77322	3.86854	3.99831	4.06878	4.15598	4.25985	4.38037	4.51749	4.51956	4.57677	4.57211	4.57197	4.60315	4.66561	4.75932	4.88426	4.90993	4.95938	5.03959	4.99413	4.68577	4.97449	4.88534	4.84305	4.84759	4.90805	4.79663	4.73583	4.72566	4.76613	4.50828	4.44257	4.44432	4.51357	4.70497	4.44847	4.2455
	2.84731	2.93254	2.99565	3.05391	3.12018	3.19442	3.27664	3.36682	3.51149	3.55401	3.60916	3.67693	3.75729	3.85021	3.95576	4.02313	4.10729	4.2082	4.32582	4.46011	4.49281	4.5447	4.60972	4.61072	4.63355	4.68779	4.77338	4.85091	4.85825	4.89651	4.96565	5.06563	4.68592	4.77198	4.97975	4.9151	4.89745	4.85533	4.71448	4.73832	4.89217	5.09295	4.76525	4.67815	4.62374	4.63701	4.88586	4.56164	4.29104
	2.8054	2.88935	2.96104	3.01735	3.0817	3.15406	3.23443	3.32279	3.3463	3.53893	3.59152	3.65676	3.73463	3.82511	3.92816	3.9683	4.04935	4.14722	4.26187	4.42179	4.45508	4.50157	4.56123	4.63407	4.64422	4.69005	4.76735	4.78846	4.78432	4.81121	4.8691	4.73947	4.73911	4.81123	4.80754	4.84227	4.9154	4.70206	4.73151	4.80807	4.93172	4.91901	4.85869	4.83327	4.75029	4.70719	5.01223	4.61988	4.36933
	2.762	2.84466	2.9235	2.97782	3.04021	3.11065	3.18913	3.21522	3.29972	3.39233	3.49302	3.62992	3.70526	3.79324	3.89385	3.90431	3.98217	4.07693	4.36419	4.37868	4.40643	4.44742	4.50164	4.56909	4.63529	4.67255	4.74139	4.70405	4.68826	4.7036	4.82443	4.78416	4.76887	4.77856	4.79796	4.81191	4.76229	4.78128	4.79854	4.84451	4.93771	5.01323	4.91666	4.8551	4.82861	4.72461	5.08463	4.60048	4.61319
	2.71712	2.79845	2.88303	2.93534	2.99574	3.06422	3.14077	3.16713	3.24933	3.33968	3.43815	3.54474	3.66921	3.75465	3.85276	3.8312	3.9058	4.32052	4.31599	4.32479	4.3469	4.3823	4.43099	4.49296	4.56819	4.63544	4.69565	4.59782	4.57019	4.94173	4.86118	4.80572	4.77534	4.77003	4.76043	4.75339	4.8474	4.84209	4.86988	4.84792	4.91041	5.07253	4.93945	4.84149	4.77871	5.02239	4.9469	4.87374	4.82289
	2.67076	2.75075	2.83399	2.88993	2.9483	3.01478	3.04364	3.11529	3.19515	3.28319	3.37941	3.48377	3.59627	3.70935	3.80491	3.749	3.82027	4.2675	4.25715	4.26016	4.27654	4.30628	4.34935	4.40575	4.47547	4.55849	4.63026	4.46987	5.09229	4.9711	4.8751	4.80429	4.75866	4.7382	4.74289	4.96835	4.90532	4.87551	4.8789	4.81858	4.85011	5.09722	4.92738	4.85385	4.94686	5.07065	5.00269	4.96415	4.95059
	2.62291	2.70154	2.78344	2.84161	2.89791	2.96237	2.99051	3.05973	3.1372	3.2229	3.31681	3.4189	3.52917	3.6476	3.75033	3.65775	4.2337	4.20398	4.18771	4.18486	4.19542	4.21939	4.25675	4.30749	4.37161	4.44908	4.5399	5.27705	4.70092	4.69881	4.71996	4.76436	4.83201	4.92288	5.03698	5.03828	5.06319	5.11107	4.86056	4.87264	5.32972	4.92935	4.92534	4.95212	5.00975	5.09826	5.03786	4.95825	4.90368
	2.57359	2.65084	2.73137	2.81518	2.84461	2.87527	2.93371	3.00046	3.0755	3.15881	3.25036	3.35015	3.45815	3.57435	3.79638	3.82702	3.83977	3.86517	3.9032	3.95385	4.01708	4.09289	4.18124	4.28212	4.39551	4.52138	4.27715	4.66387	4.7708	4.75377	4.76008	4.78973	4.84269	4.91896	5.01854	4.95715	4.96409	4.99408	5.04714	5.12325	5.11557	5.07919	5.03936	5.03044	5.05248	5.10549	5.05273	4.93183	4.83604
	2.52279	2.59864	2.67778	2.76022	2.7884	2.81739	2.87327	2.9375	3.01006	3.23418	3.32119	3.41612	3.51895	3.62966	3.74822	3.7698	3.81759	3.8365	3.86809	3.91233	3.9692	4.03869	4.12076	4.2154	4.32259	4.4423	4.2446	4.59736	4.64938	4.71414	4.78567	4.80041	4.83856	4.90009	4.89446	4.86016	4.84898	4.86093	4.82249	4.94899	5.08654	5.10688	5.13391	5.08908	5.0753	5.09261	5.0476	4.88519	4.74795
	2.4249	2.4843	2.54718	2.61356	2.89898	2.94286	2.9948	3.05477	3.12275	3.19873	3.28267	3.37457	3.4744	3.58214	3.65622	3.7113	3.77189	3.80251	3.8276	3.86538	3.91583	3.97894	4.05467	4.14302	4.24395	4.14786	4.20556	4.27268	4.5657	4.62056	4.68821	4.79657	4.81976	4.86642	4.80012	4.74746	4.718	4.72094	4.8083	4.916	5.04572	5.04373	5.05884	5.09108	5.07849	5.05989	5.02277	4.81864	4.94395
	2.38939	2.44672	2.50754	2.57186	2.78757	2.91803	2.96674	3.02351	3.08833	3.16118	3.24203	3.33086	3.42766	3.5324	3.59884	3.64985	3.7064	3.76324	3.78177	3.81304	3.85702	3.91369	3.98303	4.06503	4.15965	4.11003	4.1601	4.21962	4.47477	4.51966	4.57739	4.64794	4.73134	4.8181	4.69038	4.6192	4.66699	4.7149	4.78323	4.87197	4.99331	4.96885	4.96154	4.97143	4.99856	5.00758	4.97855	5.17597	5.12145
	2.35322	2.40847	2.46721	2.65197	2.73643	2.82508	2.9367	2.99025	3.05187	3.12155	3.19927	3.28501	3.37874	3.48044	3.53857	3.58548	3.63794	3.69596	3.73065	3.75534	3.79279	3.84298	3.90587	3.98146	4.03307	4.06594	4.1083	4.16016	4.37668	4.41153	4.45925	4.51985	4.59333	4.67971	4.67385	4.66149	4.66964	4.69828	4.74744	4.8171	4.92952	4.88242	4.85254	4.83993	4.84462	4.86666	4.86016	4.93825	4.94519
	2.31641	2.36956	2.52399	2.6021	2.68441	2.77094	2.90473	2.95501	3.0134	3.07988	3.15443	3.23703	3.32766	3.43831	3.47546	3.51821	3.56655	3.62047	3.67997	3.69234	3.7232	3.76684	3.82324	3.89236	3.9906	4.01565	4.05023	4.09435	4.2715	4.29623	4.33388	4.38444	4.44794	4.46692	4.61183	4.67336	4.66202	4.67127	4.70111	4.75154	4.85455	4.78466	4.73206	4.69678	4.67888	5.02604	4.88557	4.89828	4.93644
	2.27897	2.33	2.47544	2.55137	2.63153	2.71591	2.80451	2.9178	2.97293	3.03618	3.10753	3.18697	3.27446	3.3766	3.40952	3.44807	3.49224	3.54203	3.59742	3.62406	3.64829	3.68533	3.73517	3.93452	3.94209	3.95924	3.98597	4.02227	4.06814	4.17385	4.20134	4.2418	4.35948	4.44797	4.58836	4.5931	4.60487	4.63403	4.64441	4.67546	4.76858	4.67575	4.60027	4.54219	4.85979	4.99	4.90563	4.89577	4.89271
	2.2409	2.35657	2.42606	2.4998	2.57778	2.66001	2.74648	2.83718	2.93049	2.99048	3.0586	3.13483	3.28917	3.31215	3.34079	3.3751	3.41506	3.46067	3.51191	3.56878	3.56809	3.59847	3.6417	3.88805	3.88761	3.8968	3.91559	3.94401	3.98203	4.04444	4.06171	4.27922	4.34628	4.42385	4.51194	4.55186	4.55123	4.5577	4.57752	4.58905	4.67182	4.5559	4.66953	4.74721	4.84032	4.94887	4.92057	4.888	4.86227
	2.20221	2.3086	2.37587	2.4474	2.5232	2.60326	2.68758	2.77615	2.8861	2.94279	3.00764	3.08064	3.22634	3.24497	3.2693	3.29933	3.33503	3.37641	3.42346	3.47617	3.53452	3.50632	3.85394	3.83576	3.82724	3.82838	3.83918	3.85963	3.88972	3.90809	4.22658	4.27207	4.32811	4.39469	4.47181	4.50534	4.49221	4.48622	4.48741	4.49247	4.56447	4.64882	4.6891	4.74485	4.8161	4.90284	4.9306	4.8752	4.82666
	2.19912	2.25985	2.32487	2.39419	2.46778	2.54566	2.62782	2.71424	2.80493	2.89314	2.95469	3.02442	3.16087	3.17511	3.19508	3.22078	3.25218	3.2893	3.33211	3.3806	3.43478	3.8402	3.80411	3.80383	3.86255	3.92953	4.00478	4.08828	4.18005	4.25388	4.22577	4.26014	4.30507	4.36058	4.42666	4.45366	4.42793	4.40939	4.39806	4.39398	4.60244	4.68625	4.7044	4.73809	4.78733	4.85213	4.93596	4.8576	4.78612
	2.15186	2.21032	2.27309	2.34017	2.41155	2.48723	2.56721	2.65147	2.74002	2.83284	2.89976	3.08874	3.09278	3.10259	3.11816	3.13948	3.16654	3.39034	3.48872	3.59301	3.70318	3.64386	3.7101	3.75358	3.80536	3.86543	3.9338	4.01046	4.09542	4.16854	4.22499	4.28812	4.27729	4.32165	4.37661	4.39694	4.35852	4.32732	4.50154	4.54851	4.60229	4.6026	4.64937	4.72714	4.75423	4.79695	4.93688	4.83541	4.77942
	2.10386	2.16003	2.22054	2.28536	2.35452	2.42798	2.50576	2.58785	2.67424	2.76493	2.84289	3.02257	2.93787	3.00274	3.07362	3.15048	3.2333	3.32208	3.41679	3.51742	3.62396	3.57571	3.652	3.70199	3.74677	3.79988	3.86132	3.93109	4.00919	4.08125	4.12986	4.18517	4.24719	4.278	4.32176	4.33531	4.2841	4.44119	4.46947	4.50457	4.5465	4.54771	4.5816	4.62124	4.66664	4.71785	4.93356	4.75523	4.76991
	2.05513	2.109	2.16722	2.22978	2.29669	2.36793	2.47203	2.53965	2.61132	2.68705	2.74715	2.83304	2.88808	2.94914	3.01623	3.08932	3.16839	3.25344	3.34445	3.44139	3.54427	3.50715	3.57941	3.65491	3.68685	3.73295	3.78741	3.85024	3.92143	3.99206	4.03277	4.08021	4.13438	4.19529	4.26295	4.40783	4.41044	4.41987	4.43614	4.45926	4.48927	4.4918	4.51274	4.53944	4.57195	4.61029	4.71344	4.7374	4.76411
	2.12704	2.16754	2.21213	2.26082	2.31359	2.37045	2.43139	2.4964	2.56548	2.63862	2.70422	2.76405	2.83809	2.89531	2.95858	3.02786	3.10316	3.18445	3.27172	3.36495	3.46413	3.43821	3.50642	3.57788	3.62564	3.66469	3.71213	3.76797	3.8322	3.90105	3.93381	3.97332	4.01958	4.07261	4.20414	4.34884	4.39167	4.39751	4.40167	4.41274	4.43072	4.43497	4.44288	4.45658	4.47612	4.52232	4.58192	4.61004	4.62443
	2.10263	2.14043	2.18234	2.22835	2.27847	2.33269	2.39099	2.45339	2.51986	2.59042	2.66131	2.71826	2.77779	2.84128	2.90069	2.96614	3.03763	3.11513	3.19863	3.28811	3.30806	3.36892	3.43305	3.50045	3.57111	3.59516	3.63553	3.68432	3.79032	3.80829	3.83303	3.86455	3.90285	4.02618	4.08952	4.25252	4.28794	4.32615	4.3662	4.36511	4.37098	4.38383	4.37214	4.37277	4.3628	4.4048	4.45267	4.48507	4.48708
	2.07854	2.11363	2.15285	2.19619	2.24364	2.2952	2.35086	2.41063	2.47449	2.56695	2.61842	2.67248	2.72913	2.78837	2.84259	2.90418	2.97182	3.0455	3.1252	3.2109	3.24258	3.29931	3.35933	3.42264	3.48923	3.55912	3.55766	3.59937	3.70396	3.71384	3.73051	3.82747	3.87078	3.92025	3.97586	4.03761	4.1849	4.21568	4.24928	4.28572	4.31019	4.31088	4.30064	4.23527	4.25955	4.28971	4.32578	4.36779	4.35215
	2.0548	2.08717	2.12368	2.16432	2.2091	2.25799	2.31101	2.36814	2.42938	2.52702	2.57559	2.62674	2.6805	2.73685	2.78431	2.842	2.90577	2.97559	3.05146	3.13335	3.17684	3.22942	3.2853	3.34449	3.40698	3.47279	3.54192	3.51316	3.61605	3.61776	3.70888	3.73819	3.77368	3.81535	3.86319	3.91721	4.08261	4.10592	4.13206	4.16108	4.19298	4.22779	4.14014	4.14657	4.1589	4.17714	4.20134	4.2315	4.21974
	2.0314	2.06105	2.09484	2.13278	2.17487	2.22109	2.27144	2.32592	2.38453	2.48718	2.53282	2.58106	2.6319	2.68535	2.7414	2.77962	2.83948	2.90542	2.97742	3.05547	3.11086	3.15926	3.21098	3.26602	3.32439	3.3861	3.45114	3.51951	3.60445	3.61345	3.62866	3.65008	3.67771	3.71154	3.75158	3.79781	3.98112	3.99692	4.01558	4.03712	4.06156	4.04407	3.99954	4.01536	4.06093	4.06719	4.07943	4.09769	4.08995
	1.99532	2.03528	2.06635	2.10158	2.14096	2.1845	2.23218	2.284	2.40734	2.44743	2.49013	2.53544	2.58336	2.63388	2.68703	2.74278	2.77299	2.83501	2.90312	2.9773	3.04468	3.08887	3.1364	3.18727	3.24149	3.29906	3.35999	3.26382	3.25628	3.30317	3.5497	3.56319	3.58291	3.60886	3.64105	3.67946	3.8805	3.88875	3.89987	3.8402	3.89473	3.95215	3.90517	3.91373	3.92348	3.93446	3.96016	3.96643	3.97877
	1.96197	2.00892	2.03821	2.07072	2.10739	2.14823	2.19323	2.24239	2.37068	2.40781	2.44755	2.48991	2.53489	2.58248	2.6327	2.68553	2.74099	2.7644	2.82858	2.94173	2.97833	3.01828	3.06159	3.10827	3.15831	3.12883	3.16802	3.20966	3.19106	3.233	3.27758	3.32479	3.37466	3.42718	3.48236	3.56221	3.7808	3.67729	3.71917	3.76394	3.81163	3.86224	3.81285	3.81411	3.81658	3.82029	3.82528	3.83157	3.83921
	1.92901	1.97475	2.01044	2.04021	2.07417	2.1123	2.15461	2.20109	2.33417	2.36832	2.40509	2.44449	2.48651	2.53116	2.57843	2.62834	2.68087	2.69359	2.75381	2.87951	2.91182	2.94752	2.98659	3.02272	3.05255	3.08484	3.11958	3.15677	3.12708	3.16404	3.20366	3.24593	3.29087	3.33849	3.38879	3.44178	3.51586	3.617	3.65195	3.68983	3.73064	3.77438	3.72266	3.71657	3.71171	3.7081	3.7058	3.70482	4.03834
[truncated: 213 more columns]

## Sheet: fig 2c-l
Figure 2c					figure 2d										Figure 2e									Figure 2f										Figure 2h								Figure 2i
	CDS%	occurrence				wl	R	L			l fit		r fit			wavelength (nm)	L	R	wl	l fit	wl	r fit			wavelength (nm)	m	p	wl	m fit	wl	p fit					l	r	L fit	R fit				wavelength (nm)	L	R	L-fitting	R-fitting
	-40	10	5			299.185	0.0454545	0		599.414	0.00241405	599.414	0.00256364			299.185	-0.166667	-0.0869565	599.414	0.000731725	599.414	0.000817715			299.185	62.8571	383.784	599.414	-17.7641	599.414	-1.50039				299.185	0.0285714	0	0.000788288	0.000891673				299.185	-34.4828	200	-13.0697	-10.0644
	-20	45	12.5			299.97	0.0454545	0		601.189	0.00252969	600.9	0.00263682			299.97	0.105263	0	600.46	0.000766269	600.591	0.000870356			299.97	200	-96.1039	599.661	-17.8337	599.989	-1.51955				299.97	0	-0.0263158	0.000788292	0.000892069				299.97	44.898	-200	-13.1148	-10.0732
	0	25	22.5			300.754	0.04	0.0952381		602.964	0.00266923	602.385	0.00272489			300.754	-0.04	-0.136364	601.506	0.000802228	601.768	0.000925944			300.754	-109.278	2.66667	599.909	-17.9037	600.564	-1.53744				300.754	0.0555556	0	0.000788296	0.000892564				300.754	200	200	-13.1543	-10.0825
	20	12.5	42.5			301.538	-0.166667	0		604.739	0.00283489	603.871	0.00282949			301.538	0.111111	0.0833333	602.552	0.000839611	602.945	0.00098451			301.538	28.5714	8.95522	600.156	-17.9742	601.138	-1.55393				301.538	0	-0.027027	0.000788301	0.000893182				301.538	8.95522	-200	-13.1882	-10.0922
	40	7.5	17.5			302.322	0.173913	0.0769231		606.514	0.00302833	605.357	0.00295208			302.322	0	0.0909091	603.598	0.000878423	604.123	0.00104607			302.322	-200	-200	600.403	-18.0451	601.713	-1.56886				302.322	0	0.05	0.000788305	0.00089395				302.322	61.2245	-200	-13.2165	-10.1023
						303.106	0.0909091	0.0869565		608.289	0.00325042	606.843	0.00309381			303.106	0.0454545	0.047619	604.643	0.000918667	605.3	0.00111062			303.106	-4.65116	-200	600.651	-18.1164	602.288	-1.58208				303.106	0	-0.027027	0.00078831	0.000894904				303.106	-200	-200	-13.2392	-10.1129
						303.89	0	0.04		610.064	0.00350105	608.328	0.00325543			303.89	0.0416667	-0.047619	605.689	0.000960338	606.477	0.00117816			303.89	-3000	200	600.898	-18.1882	602.863	-1.59342				303.89	0.0571429	-0.0277778	0.000788315	0.000896086				303.89	2.89855	578.378	-13.2562	-10.1239
						304.674	-0.157895	-0.0555556		611.839	0.00377889	609.814	0.00343714			304.674	0	0.0869565	606.735	0.00100343	607.654	0.00124864			304.674	-200	-64	601.145	-18.2605	603.437	-1.60273				304.674	-0.027027	0	0.000788319	0.000897552				304.674	102.222	200	-13.2675	-10.1355
						305.458	0.0833333	0.115385		613.614	0.00408136	611.3	0.00363855			305.458	-0.0454545	0.04	607.781	0.00104793	608.831	0.00132202			305.458	3133.33	651.613	601.393	-18.3331	604.012	-1.60982				305.458	0	-0.0277778	0.000788324	0.000899374				305.458	34.3195	-200	-13.2732	-10.1476
						306.241	0	0.04		615.389	0.00440455	612.786	0.00385851			306.241	-0.0833333	-0.115385	608.827	0.00109383	610.008	0.00139822			306.241	-32.2581	-675	601.64	-18.4062	604.587	-1.61449				306.241	-0.105263	-0.047619	0.000788329	0.000901651				306.241	541.463	75.4098	-13.2731	-10.1602
						307.025	-0.142857	-0.04		617.164	0.00474325	614.271	0.00409514			307.025	0.08	-0.047619	609.873	0.00114109	611.185	0.00147717			307.025	788.235	55.8139	601.887	-18.4797	605.161	-1.61657				307.025	0.0625	0.0277778	0.000788334	0.000904522				307.025	28.3737	76.9231	-13.2675	-10.1734
						307.809	-0.0454545	-0.04		618.939	0.00509117	615.757	0.0043458			307.809	0	0.0434783	610.919	0.0011897	612.362	0.00155874			307.809	-200	8.69565	602.134	-18.5536	605.736	-1.61584				307.809	0	-0.027027	0.00078834	0.000908192				307.809	74.2857	-200	-13.2561	-10.1871
						308.592	0	0.0434783		620.714	0.00544121	617.243	0.00460708			308.592	0.04	0	611.965	0.00123962	613.54	0.00164282			308.592	200	-133.333	602.382	-18.6279	606.311	-1.61209				308.592	0	0.0294118	0.000788345	0.000912964				308.592	66.6667	-200	-13.2391	-10.2015
						309.376	0	-0.0869565		622.489	0.00578577	618.728	0.00487498			309.376	-0.136364	-0.217391	613.011	0.00129082	614.717	0.00172924			309.376	-45.8101	134.842	602.629	-18.7026	606.886	-1.60511				309.376	-0.0263158	-0.025641	0.000788351	0.000919293				309.376	2.73972	2.5974	-13.2164	-10.2165
						310.16	0	0		624.264	0.0061173	620.214	0.00514498			310.16	0.0434783	-0.04	614.056	0.00134325	615.894	0.00181785			310.16	4800	200	602.876	-18.7777	607.46	-1.59467				310.16	-0.0571429	0.0277778	0.000788356	0.000927861				310.16	12.1212	578.378	-13.1881	-10.2321
						310.943	-0.047619	0		626.039	0.00642869	621.7	0.00541225			310.943	-0.0769231	0.0384615	615.102	0.00139687	617.071	0.00190843			310.943	600	556.757	603.124	-18.8531	608.035	-1.58053				310.943	0.027027	0.0512821	0.000788362	0.000939661				310.943	71.8447	-61.9469	-13.1541	-10.2484
						311.726	0.0434783	0.0869565		627.814	0.00671378	623.186	0.0056719			311.726	0.0434783	-0.08	616.148	0.00145162	618.248	0.00200079			311.726	-676.19	64.2202	603.371	-18.929	608.61	-1.56245				311.726	0	0	0.000788368	0.000956119				311.726	-2.73972		-13.1146	-10.2653
						312.51	0.0434783	0.0384615		629.589	0.00696786	624.671	0.00591921			312.51	0.0769231	0.0384615	617.194	0.00150745	619.425	0.0020947			312.51	66.6667	-577.778	603.618	-19.0052	609.184	-1.54019				312.51	-0.0789474	0	0.000788374	0.000979199				312.51	-69.2308	200	-13.0694	-10.283
						313.293	0.08	0.153846		631.364	0.00718792	626.157	0.0061499			313.293	-0.166667	0	618.24	0.00156428	620.602	0.00218989			313.293	200	66.6667	603.866	-19.0818	609.759	-1.51349				313.293	0.03125	0	0.00078838	0.00101151				313.293	100	200	-13.0188	-10.3014
						314.076	-0.136364	-0.190476		633.139	0.00737296	627.643	0.00636039			314.076	0.08	0.0689655	619.286	0.00162206	621.78	0.00228611			314.076	14.8148	200	604.113	-19.1587	610.334	-1.48209				314.076	0.0512821	0.027027	0.000788387	0.00105635				314.076	-200	61.9469	-12.9625	-10.3205
						314.859	-0.166667	-0.08		634.914	0.00752404	629.129	0.00654803			314.859	0	0	620.332	0.0016807	622.957	0.00238306			314.859		-200	604.36	-19.236	610.908	-1.44573				314.859	0	0.0526316	0.000788393	0.00111767				314.859	200	-200	-12.9008	-10.3404
						315.642	0.047619	-0.0434783		636.689	0.00764422	630.614	0.00671125			315.642	0.0869565	0.0833333	621.378	0.00174013	624.134	0.00248045			315.642	4.25532	-93.5252	604.608	-19.3136	611.483	-1.40413				315.642	0	0.0512821	0.0007884	0.00119989				315.642	74.0741	-200	-12.8336	-10.3611
						316.425	0	-0.0384615		638.464	0.0077383	632.1	0.00684974			316.425	0.0416667	0.136364	622.423	0.00180026	625.311	0.00257797			316.425	-106.383	-200	604.855	-19.3916	612.058	-1.35701				316.425	-0.075	0	0.000788407	0.00130752				316.425	-40	200	-12.761	-10.3827
						317.208	-0.0454545	0		640.239	0.0078125	633.586	0.00696442			317.208	0	-0.0769231	623.469	0.00186101	626.488	0.0026753			317.208	-200	675	605.102	-19.4698	612.633	-1.3041				317.208	-0.0512821	-0.075	0.000788414	0.00144465				317.208	-200	-37.5635	-12.683	-10.4051
						317.991	-0.105263	-0.05		642.014	0.00787394	635.071	0.00705748			317.991	-0.0952381	-0.0434783	624.515	0.00192228	627.665	0.00277211			317.991	74.6269	130.097	605.35	-19.5484	613.207	-1.24512				317.991	-0.0540541	0	0.000788421	0.00161417				317.991	-104.225	200	-12.5996	-10.4283
						318.774	0.0434783	0.047619		643.789	0.00793019	636.557	0.00713223			318.774	0.157895	0.047619	625.561	0.00198397	628.842	0.00286805			318.774	107.317	-2.89855	605.597	-19.6273	613.782	-1.17977				318.774	0	0.027027	0.000788428	0.00181701				318.774	-2.89855	-200	-12.511	-10.4525
						319.557	-0.105263	0		645.564	0.00798866	638.043	0.00719294			319.557	0.0666667	-0.0526316	626.607	0.00204598	630.019	0.00296281			319.557	1700	-200	605.844	-19.7065	614.357	-1.10777				319.557	-0.027027	-0.05	0.000788435	0.00205133				319.557	200	-59.6491	-12.4171	-10.4776
						320.339	-0.0526316	-0.0555556		647.339	0.00805615	639.529	0.00724463			320.339	-0.08	-0.0689655	627.653	0.00210821	631.197	0.00305603			320.339	14.8148		606.092	-19.786	614.931	-1.02884				320.339	0	0.027027	0.000788443	0.00231195				320.339	4600	-200	-12.318	-10.5036
						321.122	-0.1	-0.05		649.114	0.00813839	641.014	0.00729277			321.122	0	0	628.699	0.00217055	632.374	0.0031474			321.122		200	606.339	-19.8657	615.506	-0.942679				321.122	0.0588235	0.0606061	0.000788451	0.0025902				321.122	45.614	-2.98508	-12.2137	-10.5306
						321.904	-0.0416667	-0.047619		650.888	0.00823969	642.5	0.007343			321.904	-0.0434783	0	629.745	0.00223288	633.551	0.00323659			321.904	200	31.5789	606.586	-19.9457	616.081	-0.84901				321.904	-0.0555556	-0.0833333	0.000788459	0.00287422				321.904	-37.037	-40	-12.1044	-10.5586
						322.687	0.0909091	0		652.663	0.00836276	643.986	0.00740085			322.687	0.0869565	0.0434783	630.791	0.0022951	634.728	0.00332328			322.687	66.6667	130.435	606.833	-20.026	616.656	-0.747548				322.687	0	0	0.000788467	0.00314988				322.687	17.1429		-11.99	-10.5876
						323.469	-0.0454545	0.0454545		654.438	0.00850856	645.472	0.00747143			323.469	0	-0.04	631.836	0.0023571	635.905	0.00340719			323.469	-200	2200	607.081	-20.1065	617.23	-0.638013				323.469	-0.0277778	-0.0512821	0.000788475	0.00340226				323.469	485.714	-59.4595	-11.8706	-10.6177
						324.252	0	0.0416667		656.213	0.00867637	646.957	0.00755922			324.252	0.04	0	632.882	0.00241875	637.082	0.00348805			324.252	200	28.1879	607.328	-20.1873	617.805	-0.520132				324.252	0.0857143	0.0512821	0.000788484	0.00361738				324.252	72	50.2674	-11.7464	-10.6489
						325.034	-0.047619	0		657.988	0.0088639	648.443	0.00766786			325.034	0.0869565	0.0952381	633.928	0.00247994	638.259	0.0035656			325.034	-9.09091	200	607.575	-20.2683	618.38	-0.393635				325.034	0.0714286	0.025	0.000788493	0.00378412				325.034	-2.8169	96.2963	-11.6173	-10.6812
						325.816	-0.0555556	-0.0952381		659.763	0.00906747	649.929	0.0078			325.816	0	0.047619	634.974	0.00254056	639.437	0.00363964			325.816	-200	-2.8169	607.823	-20.3495	618.954	-0.258264				325.816	0.0857143	0.0769231	0.000788502	0.00389576				325.816	25.8064	10.8108	-11.4834	-10.7146
						326.599	0	-0.0434783		661.538	0.00928232	651.414	0.00795722			326.599	0	-0.0434783	636.02	0.00260049	640.614	0.00370997			326.599	-200	-200	608.07	-20.4309	619.529	-0.113766				326.599	0.0882353	0.0540541	0.000788511	0.00395102				326.599	-28.5714	48.0447	-11.3449	-10.7492
						327.381	-0.0909091	-0.0454545		663.313	0.00950286	652.9	0.00814001			327.381	0	0	637.066	0.00265962	641.791	0.00377645			327.381		-643.243	608.317	-20.5125	620.104	0.0400991				327.381	0.1	0.075	0.00078852	0.00395431				327.381	893.333	28.5714	-11.2017	-10.785
						328.163	0	-0.0454545		665.088	0.00972302	654.386	0.00834777			328.163	0	-0.125	638.112	0.00271785	642.968	0.00383899			328.163	-200	-200	608.565	-20.5943	620.679	0.20356				328.163	-0.0263158	0.047619	0.00078853	0.00391517				328.163	-200	-694.118	-11.054	-10.822
						328.945	0	0.047619		666.863	0.00993652	655.872	0.0085789			328.945	0	-0.0434783	639.158	0.00277508	644.145	0.00389752			328.945	-200	37.4331	608.812	-20.6763	621.253	0.376831				328.945	0.027027	0.0769231	0.00078854	0.00384697				328.945	83.5249	-96	-10.9018	-10.8602
						329.727	-0.0434783	-0.0952381		668.638	0.0101371	657.357	0.00883091			329.727	-0.04	0	640.204	0.00283119	645.322	0.00395205			329.727	200	0	609.059	-20.7584	621.828	0.560112				329.727	-0.075	-0.153846	0.00078855	0.0037652				329.727	0	-68.9076	-10.7452	-10.8997
						330.509	0.0869565	-0.04		670.413	0.010319	658.843	0.00910053			330.509	-0.04	0	641.249	0.00288612	646.499	0.00400262			330.509	200	-408.451	609.307	-20.8407	622.403	0.753585				330.509	-0.0540541	-0.0277778	0.00078856	0.00368554				330.509	42.623	64.2202	-10.5843	-10.9405
						331.29	0	0.047619		672.188	0.0104765	660.329	0.00938387			331.29	-0.0833333	0	642.295	0.00293977	647.676	0.00404935			331.29	200	-200	609.554	-20.9231	622.977	0.957416				331.29	0.0294118	0	0.000788571	0.0036222				331.29	58.8235	200	-10.4192	-10.9826
						332.072	0	0.0869565		673.963	0.0106051	661.814	0.0096766			332.072	-0.136364	-0.0909091	643.341	0.00299207	648.854	0.00409241			332.072	40	2.73973	609.801	-21.0057	623.552	1.17175				332.072	0.0322581	0	0.000788581	0.00358658				332.072	-64.2202	200	-10.25	-11.0261
						332.854	-0.0952381	0.0952381		675.738	0.0107006	663.3	0.00997402			332.854	0.0769231	0.111111	644.387	0.00304298	650.031	0.00413201			332.854	-36.3636	-200	610.049	-21.0883	624.127	1.3967				332.854	-0.0789474	-0.0238095	0.000788593	0.00358659				332.854	-200	107.317	-10.0767	-11.071
						333.636	0.0416667	0		677.513	0.0107599	664.786	0.0102713			333.636	0.047619	0.125	645.433	0.00309244	651.208	0.00416847			333.636	-89.6552	578.947	610.296	-21.1711	624.701	1.63238				333.636	0.0833333	0.027027	0.000788604	0.00362648				333.636	102.041	102.041	-9.89942	-11.1172
						334.417	0	-0.0526316		679.288	0.0107805	666.272	0.0105636			334.417	-0.0833333	-0.04	646.479	0.00314043	652.385	0.00420213			334.417	70.2703	14.9254	610.543	-21.2539	625.276	1.87885				334.417	0.0571429	0.027027	0.000788615	0.00370717				334.417		71.5596	-9.7183	-11.1649
						335.199	-0.25	-0.0869565		681.063	0.010761	667.757	0.0108461			335.199	0	-0.0869565	647.525	0.00318696	653.562	0.0042334			335.199	-200	123.81	610.791	-21.3369	625.851	2.13617				335.199	-0.027027	-0.0277778	0.000788627	0.00382691				335.199	-34.1463	-2.73972	-9.5334	-11.2141
						335.98	0.0909091	0.130435		682.838	0.0107008	669.243	0.0111141			335.98	0.030303	0.0740741	648.571	0.00323203	654.739	0.00426277			335.98	-83.871	101.935	611.038	-21.4198	626.426	2.40435				335.98	0.025	0.0540541	0.000788639	0.00398208				335.98	42.487	-73.5043	-9.34482	-11.2647
						336.762	0.0952381	-0.0434783		684.613	0.0106	670.729	0.0113634			336.762	0.04	-0.0740741	649.616	0.0032757	655.916	0.00429075			336.762	-669.565	-35.9712	611.285	-21.5029	627	2.68338				336.762	-0.0243902	0	0.000788652	0.00416797				336.762	94.1935	200	-9.15266	-11.3168
						337.543	0	-0.12		686.388	0.0104596	672.215	0.0115899			337.543	-0.111111	-0.0833333	650.662	0.00331804	657.094	0.00431793			337.543	28.5714	5.40541	611.532	-21.5859	627.575	2.97322				337.543	0.0526316	0.0243902	0.000788665	0.00437944				337.543	-34.7826	73.3333	-8.95701	-11.3705
						338.324	0	0.08		688.163	0.0102812	673.7	0.01179			338.324	0	0	651.708	0.00335915	658.271	0.00434491			338.324		42.5532	611.78	-21.669	628.15	3.27379				338.324	-0.0540541	-0.0789474	0.000788678	0.00461143				338.324	-200	-37.4331	-8.75797	-11.4257
						339.105	-0.15	-0.111111		689.938	0.0100671	675.186	0.0119606			339.105	0.12	0	652.754	0.00339917	659.448	0.00437234			339.105	200	-8.21918	612.027	-21.7521	628.724	3.58499				339.105	-0.025641	0.0263158	0.000788691	0.00485923				339.105	-541.463	-15400	-8.55564	-11.4825
						339.887	-0.277778	-0.210526		691.713	0.00982017	676.672	0.0120988			339.887	-0.0384615	-0.037037	653.8	0.00343829	660.625	0.00440088			339.887	3.77359	200	612.274	-21.8352	629.299	3.90667				339.887	-0.030303	-0.0263158	0.000788705	0.00511862				339.887	126.531	14.0845	-8.35012	-11.5409
						340.668	0.0526316	0		693.488	0.00954366	678.157	0.0122026			340.668	-0.08	-0.0714286	654.846	0.00347672	661.802	0.00443121			340.668	11.3207	-200	612.522	-21.9183	629.874	4.23865				340.668	0.108108	0.0789474	0.000788719	0.00538588				340.668	-71.3044	31.1787	-8.14151	-11.6008
						341.449	-0.0454545	0		695.263	0.00924119	679.643	0.0122703			341.449	-0.0416667	-0.0384615	655.892	0.00351473	662.979	0.004464			341.449	8	-200	612.769	-22.0013	630.449	4.5807				341.449	0	0.0238095	0.000788733	0.00565774				341.449	-754.839	-200	-7.92991	-11.6625
						342.23	-0.0952381	0		697.038	0.0089167	681.129	0.0123006			342.23	0	0	656.938	0.00355263	664.156	0.00449988			342.23		-11.7647	613.016	-22.0843	631.023	4.93258				342.23	-0.0487805	0.025	0.000788748	0.00593128				342.23	107.692	620.513	-7.71544	-11.7258
						343.011	0	-0.0434783		698.813	0.00857424	682.615	0.012293			343.011	-0.12	-0.0740741	657.984	0.00359078	665.333	0.00453947			343.011	47.3282	-200	613.264	-22.1672	631.598	5.29399				343.011	0.0487805	-0.0232558	0.000788763	0.00620386				343.011	-26.0223	564.444	-7.49818	-11.7907
						343.791	0	0		700.588	0.00821799	684.1	0.0122473			343.791	-0.0740741	-0.037037	659.029	0.00362958	666.511	0.00458331			343.791	66.6667	-100	613.511	-22.25	632.173	5.66458				343.791	0.0243902	-0.0526316	0.000788778	0.00647297				343.791	-66.6667	-545.455	-7.27825	-11.8574
						344.572	0	0.0416667		702.363	0.00785208	685.586	0.0121638			344.572	0.037037	-0.0416667	660.075	0.00366948	667.688	0.0046319			344.572	-3400	200	613.758	-22.3327	632.747	6.04399				344.572	-0.047619	-0.0243902	0.000788794	0.00673626				344.572	-45.1613	64.5161	-7.05576	-11.9257
						345.353	-0.15	-0.0434783		704.138	0.0074806	687.072	0.0120435			345.353	0	0	661.121	0.00371097	668.865	0.00468561			345.353		200	614.006	-22.4153	633.322	6.43179				345.353	0.0243902	0.0952381	0.00078881	0.00699143				345.353		-118.447	-6.8308	-11.9958
						346.134	0.173913	0.130435		705.913	0.00710742	688.558	0.0118875			346.134	-0.0454545	0	662.167	0.0037546	670.042	0.00474474			346.134	200	71.1864	614.253	-22.4978	633.897	6.82751				346.134	0.047619	0.0465116	0.000788826	0.00723626				346.134	-200	2.35294	-6.60349	-12.0676
						346.914	0.136364	0.208333		707.688	0.00673621	690.043	0.0116977			346.914	0.12	0.0689655	663.213	0.00380093	671.219	0.00480944			346.914	54.0146		614.5	-22.5802	634.471	7.23067				346.914	-0.0238095	-0.025641	0.000788843	0.00746857				346.914	-15000	-7.40741	-6.37392	-12.1411
						347.695	0.0833333	-0.130435		709.463	0.00637037	691.529	0.011476			347.695	0	-0.0869565	664.259	0.00385057	672.396	0.00487974			347.695	-200	42.4242	614.748	-22.6623	635.046	7.64071				347.695	0.027027	0.0540541	0.000788861	0.00768628				347.695	-98.0892	-66.6667	-6.14222	-12.2164
						348.475	0.0909091	-0.047619		711.238	0.00601293	693.015	0.011225			348.475	-0.115385	0.0434783	665.305	0.00390414	673.573	0.00495551			348.475	441.86	200	614.995	-22.7443	635.621	8.05705				348.475	0.0238095	0	0.000788879	0.00788739				348.475	-40	200	-5.90848	-12.2935
						349.256	0	0		713.013	0.0056666	694.5	0.0109472			349.256	0.0434783	0.0434783	666.351	0.00396227	674.751	0.00503647			349.256	0	200	615.242	-22.8262	636.196	8.47907				349.256	-0.05	0	0.000788897	0.00807				349.256	7.7922	200	-5.67281	-12.3723
						350.036	0.0416667	0.047619		714.788	0.00533368	695.986	0.0106457			350.036	0.08	0.0869565	667.397	0.00402558	675.928	0.00512217			350.036	-8.33334	inf	615.49	-22.9078	636.77	8.90609				350.036	0	0.0731707	0.000788915	0.00823238				350.036	-200	-200	-5.43533	-12.453
						350.816	0.047619	-0.04		716.563	0.00501608	697.472	0.0103236			350.816	0.166667	-0.0384615	668.442	0.00409468	677.105	0.00521199			350.816	320	34.9206	615.737	-22.9891	637.345	9.33742				350.816	0.025641	0	0.000788935	0.00837296				350.816	-5.26315	200	-5.19613	-12.5354
						351.596	-0.0555556	-0.130435		718.338	0.00471533	698.958	0.00998397			351.596	0.0769231	0	669.488	0.00417013	678.282	0.00530515			351.596	200	-200	615.984	-23.0703	637.92	9.77231				351.596	0.0232558	0.0232558	0.000788954	0.00849035				351.596	12.3457	0	-4.95533	-12.6196
						352.377	0	0		720.113	0.00443256	700.443	0.00963026			352.377	0.142857	0.125	670.534	0.00425246	679.459	0.00540072			352.377	13.3333	-200	616.231	-23.1511	638.494	10.21				352.377	0	0	0.000788974	0.00858339				352.377	400		-4.71303	-12.7056
						353.157	0.16	0.12		721.888	0.00416854	701.929	0.00926575			353.157	-0.047619	-0.0434783	671.58	0.0043421	680.636	0.00549759			353.157	9.09091	-68.8525	616.479	-23.2317	639.069	10.6496				353.157	-0.025641	-0.0263158	0.000788995	0.00865114				353.157	-200	-2.5974	-4.46934	-12.7933
						353.937	0	0		723.663	0.00392369	703.415	0.00889372			353.937	-0.0434783	-0.115385	672.626	0.00443939	681.813	0.00559455			353.937	-90.5263	55.1724	616.726	-23.312	639.644	11.0904				353.937	-0.0526316	-0.0465116	0.000789016	0.00869292				353.937	-12.6582	12.3457	-4.22437	-12.8829
						354.717	-0.0454545	0.0454545		725.438	0.00369813	704.901	0.00851738			354.717	0.0454545	0.12	673.672	0.00454457	682.99	0.00569024			354.717	-90.1099	373.333	616.973	-23.392	640.219	11.5313				354.717	-0.0238095	-0.0277778	0.000789037	0.00870831				354.717	-200	-15.3846	-3.97821	-12.9742
						355.497	-0.157895	-0.05		727.213	0.00349169	706.386	0.00813978			355.497	0.04	0.0434783	674.718	0.00465771	684.168	0.00578323			355.497	-8.33334	64.5669	617.221	-23.4716	640.793	11.9717				355.497	-0.0263158	0	0.00078906	0.00869714				355.497	-200	200	-3.73099	-13.0674
						356.277	-0.105263	0		728.988	0.00330394	707.872	0.00776384			356.277	-0.0357143	0	675.764	0.00477875	685.345	0.00587202			356.277	200	-94.1935	617.468	-23.5509	641.368	12.4103				356.277	0	0.0217391	0.000789082	0.00865953				356.277	-32.6531	-200	-3.4828	-13.1623
						357.056	0.0434783	0.12		730.763	0.00313426	709.358	0.00739227			357.056	-0.0740741	-0.0384615	676.809	0.00490744	686.522	0.00595507			357.056	63.2911	17000	617.715	-23.6298	641.943	12.8464				357.056	0.0232558	0	0.000789106	0.00859587				357.056		200	-3.23375	-13.2589
						357.836	-0.0833333	-0.0434783		732.538	0.00298187	710.843	0.00702754			357.836	0.0384615	-0.0344828	677.855	0.00504336	687.699	0.00603084			357.836	3666.67	0	617.963	-23.7084	642.517	13.279				357.836	0	-0.0454545	0.00078913	0.00850679				357.836	200	-200	-2.98395	-13.3573
						358.616	-0.0740741	-0.04		734.313	0.00284583	712.329	0.00667187			358.616	0	-0.0833333	678.901	0.00518587	688.876	0.0060978			358.616	-200	-42.3077	618.21	-23.7865	643.092	13.707				358.616	0	0.0238095	0.000789154	0.0083932				358.616	-101.796	-200	-2.73349	-13.4574
						359.395	0.115385	0.12		736.088	0.00272512	713.815	0.00632725			359.395	0.0769231	0.0869565	679.947	0.00533414	690.053	0.00615452			359.395	-12.2449	-98.0892	618.457	-23.8642	643.667	14.1293				359.395	0.0217391	0	0.000789179	0.00825622				359.395	2.53165	200	-2.48248	-13.5592
						360.175	0.0416667	-0.04		737.863	0.00261865	715.301	0.00599535			360.175	0.0384615	-0.04	680.993	0.0054871	691.23	0.00619962			360.175	-10200	16600	618.705	-23.9414	644.241	14.5451				360.175	0	-0.0232558	0.000789205	0.0080972				360.175	200	-200	-2.23102	-13.6627
						360.954	0	0.0454545		739.638	0.00252529	716.786	0.00567759			360.954	-0.0333333	-0.037037	682.039	0.00564352	692.408	0.00623189			360.954	-10.5263	407.407	618.952	-24.0182	644.816	14.9531				360.954	0	-0.0681818	0.000789231	0.00791769				360.954		-200	-1.97921	-13.7679
						361.734	0	0.04		741.413	0.0024439	718.272	0.00537511			361.734	0	-0.0434783	683.085	0.00580193	693.585	0.00625026			361.734	-200	-103.704	619.199	-24.0945	645.391	15.3524				361.734	-0.0243902	-0.0487805	0.000789259	0.00771939				361.734	-71.0744	-66.6667	-1.72715	-13.8747
						362.513	-0.0434783	-0.04		743.188	0.00237337	719.758	0.00508878			362.513	-0.0434783	0.0384615	684.131	0.0059607	694.762	0.00625383			362.513	3266.67	200	619.447	-24.1703	645.966	15.7419				362.513	-0.0454545	0.0243902	0.000789286	0.00750417				362.513	-10	663.158	-1.47495	-13.9831
						363.292	0.0833333	-0.115385		744.963	0.00231258	721.244	0.0048192			363.292	-0.0833333	0	685.177	0.00611804	695.939	0.00624194			363.292	200	81.25	619.694	-24.2456	646.54	16.1206				363.292	-0.0444444	0	0.000789315	0.00727399				363.292	38.7268	200	-1.22269	-14.0931
						364.072	-0.111111	-0.04		746.738	0.0022605	722.729	0.00456676			364.072	0.12	0.0769231	686.222	0.00627202	697.116	0.00621412			364.072	43.75	-58.0645	619.941	-24.3204	647.115	16.4873				364.072	0	-0.0612245	0.000789344	0.00703092				364.072	9.52381	-200	-0.970483	-14.2047
						364.851	-0.037037	0.0740741		748.513	0.00221612	724.215	0.00433159			364.851	0.037037	-0.111111	687.268	0.00642063	698.293	0.00617016			364.851	-400		620.189	-24.3945	647.69	16.8411				364.851	0.0454545	0.0227273	0.000789374	0.00677705				364.851	-98.3425	66.6667	-0.718415	-14.3177
						365.63	-0.0434783	0.04		750.287	0.00217853	725.701	0.00411364			365.63	0	0.103448	688.314	0.00656178	699.47	0.00611009			365.63	-200	42.0601	620.436	-24.4681	648.264	17.1808				365.63	0.0227273	-0.0217391	0.000789405	0.00651454				365.63	2.15054	9000	-0.466586	-14.4323
						366.409	0.0689655	0.0625		752.062	0.00214685	727.186	0.00391265			366.409	0.0606061	-0.0344828	689.36	0.00669336	700.647	0.00603415			366.409	728	24.5989	620.683	-24.5411	648.839	17.5056				366.409	0	0.0227273	0.000789437	0.00624549				366.409	2.40964	-200	-0.215085	-14.5482
						367.188	-0.0384615	0.0384615		753.837	0.00212031	728.672	0.00372824			367.188	-0.0357143	0.037037	690.406	0.00681331	701.825	0.00594286			367.188	-11000	101.639	620.93	-24.6135	649.414	17.8143				367.188	-0.0465116	-0.0444444	0.000789469	0.00597201				367.188	101.639	4.54545	0.0359923	-14.6656
						367.967	-0.115385	-0.142857		755.612	0.0020982	730.158	0.00355985			367.967	0.0384615	0.0333333	691.452	0.00691962	703.002	0.00583694			367.967	14.2857	-60.6061	621.178	-24.6852	649.989	18.106				367.967	-0.0227273	-0.0425532	0.000789503	0.00569613				367.967	-11.4754	-60.7407	0.286556	-14.7843
						368.746	0.0384615	0.0769231		757.387	0.00207988	731.644	0.00340684			368.746	0.115385	-0.0384615	692.498	0.00701041	704.179	0.00571731			368.746	400	66.6667	621.425	-24.7563	650.563	18.3798				368.746	0.0652174	0.0434783	0.000789537	0.00541981				368.746	66.6667	40	0.536518	-14.9043
						369.524	0.0714286	0.1		759.162	0.00206478	733.129	0.00326847			369.524	0.0384615	0.0689655	693.544	0.00708395	705.356	0.0055851			369.524	-56.7901	200	621.672	-24.8267	651.138	18.6346				369.524	0.0465116	0.0444444	0.000789572	0.00514488				369.524	68.6131	4.54545	0.785788	-15.0255
						370.303	-0.037037	0		760.937	0.0020524	734.615	0.00314393			370.303	0	-0.0322581	694.59	0.00713876	706.533	0.00544157			370.303	-200	9199.99	621.92	-24.8964	651.713	18.8697				370.303	-0.0212766	-0.0222222	0.000789608	0.00487308				370.303	-413.636	-4.34783	1.03428	-15.1479
						371.082	-0.0740741	-0.111111		762.712	0.00204231	736.101	0.00303236			371.082	-0.0434783	-0.0740741	695.635	0.00717354	707.71	0.00528815			371.082	-52.0548	-200	622.167	-24.9653	652.287	19.0841				371.082	-0.0212766	-0.0416667	0.000789645	0.00460599				371.082	10.5263	-64.7887	1.28191	-15.2714
						371.86	-0.1	0		764.487	0.00203413	737.587	0.00293286			371.86	0	-0.0625	696.681	0.00718734	708.887	0.00512632			371.86	-200	-63.0873	622.414	-25.0335	652.862	19.2771				371.86	0.0425532	0.0638298	0.000789683	0.00434505				371.86	122.53	-40	1.52859	-15.396
						372.639	-0.0357143	0.0689655		766.262	0.00202753	739.072	0.00284455			372.639	0	-0.0645161	697.727	0.00717945	710.065	0.00495767			372.639	-200	98.3784	622.662	-25.101	653.437	19.4478				372.639	0	-0.0196078	0.000789723	0.00409154				372.639	-134.52	-200	1.77424	-15.5216
						373.417	0.0333333	-0.0357143		768.037	0.00202224	740.558	0.00276652			373.417	0.0645161	0.0645161	698.773	0.00714954	711.242	0.00478381			373.417	0	200	622.909	-25.1676	654.011	19.5956				373.417	-0.0392157	0.04	0.000789763	0.00384656				373.417	-53.5211	-20200.1	2.01878	-15.6481
						374.196	0.0588235	-0.0294118		769.812	0.00201802	742.044	0.00269788			374.196	0.0606061	0.0285714	699.819	0.00709757	712.419	0.00460633			374.196	71.8447	104.762	623.156	-25.2335	654.586	19.7198				374.196	0.0384615	0	0.000789804	0.00361106				374.196	56	200	2.26213	-15.7755
						374.974	-0.1	-0.0344828		771.587	0.00201466	743.529	0.00263778			374.974	0	-0.0555556	700.865	0.00702386	713.596	0.00442683			374.974	-200	200	623.404	-25.2985	655.161	19.8198				374.974	0.0566038	-0.04	0.000789847					374.974	105.769	1163.64	2.50421	-15.9036
						375.752	-0.0606061	-0.0588235		773.362	0.00201202	745.015	0.00258538			375.752	0.0333333	0	701.911	0.00692905	714.773	0.00424682			375.752	200	-200	623.651	-25.3626	655.736	19.8949				375.752	-0.0208333	0.0576923	0.00078989					375.752	-43.8247	-426.087	2.74494	-16.0325
						376.531	0.0789474	0.0810811		775.137	0.00200994	746.501	0.0025399			376.531	0	0.0277778	702.957	0.00681409	715.95	0.00406776			376.531	-200	11000	623.898	-25.4259	656.31	19.9447				376.531	0	0	0.000789935					376.531			2.98426	-16.1619
						377.309	-0.030303	-0.030303		776.912	0.00200832	747.987	0.00250061			377.309	0	-0.030303	704.003	0.00668023	717.127	0.00389096			377.309	-200	5.50458	624.146	-25.4883	656.885	19.9687				377.309	0	-0.0175439	0.000789982					377.309	33.9426	-200	3.22208	-16.2919
						378.087	-0.0909091	-0.0588235		778.687	0.00200706	749.472	0.0024668			378.087	-0.027027	0.0263158	705.048	0.00652898	718.304	0.00371766			378.087	15000	-405.941	624.393	-25.5497	657.46	19.9666				378.087	0.0188679	-0.0566038	0.000790029					378.087	1.94175	-400	3.45833	-16.4224
						378.865	-0.0588235	0		780.462	0.00200609	750.958	0.00243784			378.865	0	0.0606061	706.094	0.00636205	719.482	0.00354891			378.865	-200	40	624.64	-25.6103	658.034	19.9381				378.865	-0.0192308	0.0350877	0.000790078					378.865	-40	-685.106	3.69295	-16.5532
						379.643	-0.0285714	-0.0606061		782.237	0.00200534	752.444	0.00241315			379.643	-0.09375	-0.030303	707.14	0.00618136	720.659	0.00338567			379.643	102.29	-43.3566	624.888	-25.6698	658.609	19.8828				379.643	0	0.0526316	0.000790128					379.643	-3.50878	-200	3.92587	-16.6843
						380.421	-0.0294118	0		784.012	0.00200476	753.929	0.00239217			380.421	0.0555556	0.027027	708.186	0.00598895	721.836	0.0032287			380.421	69.0909	1.70941	625.135	-25.7284	659.184	19.8006				380.421	-0.0163934	-0.0327869	0.00079018					380.421	-65.1429	-66.6667	4.15701	-16.8156
						381.199	0	-0.0243902		785.787	0.00200433	755.415	0.00237444			381.199	0.0263158	0.0714286	709.232	0.00578697	723.013	0.00307863			381.199	-92.3077	3800	625.382	-25.786	659.759	19.6913				381.199	0.0163934	0.0163934	0.000790233					381.199	200	0	4.38632	-16.947
						381.976	0.0425532	-0.0425532		787.562	0.002004	756.901	0.00235951			381.976	0.0243902	0	710.278	0.00557759	724.19	0.00293593			381.976	200		625.629	-25.8425	660.333	19.555				381.976	0	0.0149254	0.000790288					381.976	-100	-200	4.61373	-17.0783
						382.754	-0.0238095	-0.0238095		789.337	0.00200375	758.387	0.002347			382.754	-0.0277778	0	711.324	0.00536299	725.367	0.00280093			382.754	200	-3.22581	625.877	-25.898	660.908	19.3916				382.754	0.0153846	0.0447761	0.000790344					382.754	117.915	-97.7099	4.83917	-17.2095
						383.532	0	0.0217391		791.112	0.00200356	759.872	0.00233655			383.532	0.05	-0.025	712.37	0.0051453	726.544	0.00267382			383.532	600	-40	626.124	-25.9524	661.483	19.2012				383.532	0	-0.0307692	0.000790402					383.532	40	-200	5.06258	-17.3405
						384.309	-0.0612245	-0.0212766		792.887	0.00200343	761.358	0.00232786			384.309	0	0.0222222	713.415	0.00492658	727.722	0.00255466			384.309	-200	200	626.371	-26.0057	662.057	18.984				384.309	0.0144928	-0.0138889	0.000790462					384.309	69.1943	9400	5.28391	-17.4712
						385.087	-0.02	-0.037037		794.662	0.00200332	762.844	0.00232067			385.087	-0.0434783	0	714.461	0.00470877	728.899	0.0024434			385.087	200	400	626.619	-26.0579	662.632	18.7402				385.087	0.0410959	0.012987	0.000790523					385.087	0	103.947	5.5031	-17.6014
						385.864	0	-0.0163934		796.437	0.00200325	764.33	0.00231475			385.864	-0.0357143	-0.0535714	715.507	0.00449362	730.076	0.00233988			385.864	-40	-200	626.866	-26.109	663.207	18.47				385.864	0.0344828	0.0348837	0.000790586					385.864	-200	-1.15607	5.72009	-17.731
						386.642	-0.0285714	0		798.212	0.00200319	765.815	0.00230988			386.642	0	-0.0169492	716.553	0.00428277	731.253	0.00224385			386.642	-200	-97.6982	627.113	-26.1589	663.781	18.1739				386.642	-0.0102041	-0.0204082	0.000790651					386.642	200	-66.6667	5.93482	-17.8599
						387.419	0.0243902	0		799.987	0.00200315	767.301	0.00230591			387.419	0.0133333	0	717.599	0.00407761	732.43	0.002155			387.419	200	64.1744	627.361	-26.2076	664.356	17.8522				387.419	0	0	0.000790718					387.419	-2.7907		6.14725	-17.9881
						388.196	-0.010101	-0.0102041								388.196	-0.0125	0	718.645	0.00387936	733.607	0.00207297			388.196	200	-100.565	627.608	-26.2551	664.931	17.5054				388.196	0.0151515	0.00719424	0.000790787					388.196	-67.3367	71.2195	6.35731	-18.1153
						388.974	0.00892857	0								388.974	-0.0208333	-0.0106383	719.691	0.00368901	734.784	0.00199732			388.974	64.7887	200	627.855	-26.3014	665.506	17.1342				388.974	0.00666667	0.0196078	0.000790858					388.974	611.034	-98.5075	6.56496	-18.2415
						389.751	0.00793651	0								389.751	0	0	720.737	0.00350736	735.961	0.00192761			389.751			628.103	-26.3464	666.08	16.739				389.751	-0.0112994	-0.00581395	0.000790931					389.751	-200	64.1075	6.77015	-18.3666
						390.528	-0.00694444	0.0140845								390.528	0.00833333	0.00819672	721.783	0.00333499	737.139	0.00186338			390.528	1.6529	-67.1233	628.35	-26.3901	666.655	16.3205				390.528	0.00510204	0.0153061	0.000791007					390.528	-200	-100	6.97282	-18.4903
						391.305	-0.0125	-0.025641								391.305	-0.00740741	-0.0075188	722.828	0.00317228	738.316	0.00180414			391.305	-1.49254	200	628.597	-26.4326	667.23	15.8795				391.305	0.00462963	0	0.000791085					391.305	-21.768	200	7.17294	-18.6126
						392.082	-0.00558659	0								392.082	0.00675676	0.025974	723.874	0.00301944	739.493	0.00174944			392.082	-117.426	-408.879	628.845	-26.4737	667.804	15.4167				392.082	0.00403226	-0.00416667	0.000791165					392.082	-64.099	-12200	7.37045	-18.7334
						392.859	0.0149254	0.0149254								392.859	0	0	724.92	0.00287651	740.67	0.0016988			392.859		582.609	629.092	-26.5135	668.379	14.9329				392.859	0	-0.00714286	0.000791247					392.859	68.6567	-200	7.56531	-18.8525
						393.635	-0.00483092	0.00473934								393.635	0.00561798	-0.00537634	725.966	0.00274337	741.847	0.00165178			393.635	9100	200	629.339	-26.5519	668.954	14.429				393.635	0	0.00332226	0.000791332					393.635	-0.337273	-200	7.75747	-18.9698
						394.412	0	0.00436681								394.412	-0.00512821	0	727.012	0.00261979	743.024	0.00160796			394.412	200	67.2032	629.587	-26.589	669.529	13.9059				394.412	0.00299401	0	0.00079142					394.412	0.60423	200	7.9469	-19.0851
						395.189	0	-0.00775194								395.189	0.0144231	0.00947867	728.058	0.00250543	744.201	0.00156695			395.189	41.3727	-63.9252	629.834	-26.6246	670.103	13.3645				395.189	0.00837989	0	0.000791511					395.189	-97.681	200	8.13355	-19.1983
						395.965	0.0109091	-0.00364964								395.965	0.00444444	-0.00865801	729.104	0.00239984	745.379	0.00152837			395.965	-621.918	31.0283	630.081	-26.6588	670.678	12.8059				395.965	0.00251256	0.00248756	0.000791604					395.965	200	1	8.31738	-19.3093
						396.742	-0.00664452	-0.00342466								396.742	-0.008	-0.00806452	730.15	0.00230253	746.556	0.0014919			396.742	-0.803205	67.0788	630.328	-26.6915	671.253	12.231				396.742	-0.00468384	0.00232019	0.0007917					396.742	200	592.644	8.49835	-19.418
						397.519	0.0121581	0.00923077								397.519	-0.00371747	0	731.196	0.00221295	747.733	0.00145724			397.519	200	200	630.576	-26.7228	671.827	11.6408				397.519	-0.0042735	-0.00212766	0.000791799					397.519	200	67.0455	8.67642	-19.5241
						398.295	0.00285714	-0.00294118								398.295	-0.00699301	0.00346021	732.241	0.00213052	748.91	0.00142411			398.295	591.781	2.35756	630.823	-26.7526	672.402	11.0364				398.295	0.0040568	0	0.000791902					398.295	200	200	8.85154	-19.6277
						399.071	0.00547945	0.0027248								399.071	0.00330033	-0.00323625	733.287	0.00205464	750.087	0.00139227			399.071	20400	68.1319	631.07	-26.7808	672.977	10.419				399.071	0.00183824	0	0.000792007					399.071	1.65289	200	9.02369	-19.7284
						399.848	0.00250627	0.00514139								399.848	0.00613497	0.00613497	734.333	0.00198473	751.264	0.00136153			399.848	0	-200	631.318	-26.8075	673.552	9.78954				399.848	0	0	0.000792116					399.848	200		9.19283	-19.8262
						400.624	0	-0.00234742								400.624	-0.00288184	-0.00289855	735.379	0.00192019	752.441	0.0013317			400.624	-0.578041	41.5385	631.565	-26.8327	674.126	9.14919				400.624	-0.00315457	0.00159744	0.000792228					400.624	68.0897	610.356	9.35891	-19.921
						401.4	-0.00452489	-0.00461894								401.4	0.00542005	0	736.425	0.00186046	753.618	0.00130262			401.4	200	-200	631.812	-26.8563	674.701	8.49908				401.4	0.00147059	0.00148148	0.000792344					401.4	-65.3266	-0.738005	9.52191	-20.0125
						402.176	0.00211864	-0.00424628								402.176	0.00253165	0	737.471	0.00180501	754.796	0.00127417			402.176	200	200	632.06	-26.8782	675.276	7.84032				402.176	0.00140252	0.00138889	0.000792464					402.176	-64.9229	0.976968	9.68178	-20.1007
						402.952	0.00203666	0.00594059								402.952	0.00707547	0.00973236	738.517	0.00175332	755.973	0.00124625			402.952	-31.6149	-97.9365	632.307	-26.8985	675.85	7.17405				402.952	0	0.00129199	0.000792587					402.952		-200	9.8385	-20.1855
						403.728	0.00381679	0.00566038								403.728	-0.00230415	0	739.563	0.00170493	757.15	0.00121877			403.728	200	573.832	632.554	-26.9172	676.425	6.50138				403.728	-0.00123609	-0.00124069	0.000792715					403.728	-200	-0.371517	9.99202	-20.2666
						404.504	0.00182149	0.00180832								404.504	0.00217865	-0.00211864	740.608	0.00165942	758.327	0.00119166			404.504	14323.1	-200	632.802	-26.9342	677	5.82344				404.504	-0.00115875	-0.00231214	0.000792846					404.504	-200	-66.4608	10.1423	-20.344
						405.28	0.00171821	0								405.28	0.00207469	0.00406504	741.654	0.0016164	759.504	0.00116487			405.28	-64.8352	2.60304	633.049	-26.9496	677.574	5.14134				405.28	0	0	0.000792982					405.28	-15.5972		10.2893	-20.4175
						406.056	-0.0016129	0.00492611								406.056	-0.00194553	0.00193424	742.7	0.00157552	760.681	0.00113835			406.056	68733.7	200	633.296	-26.9632	678.149	4.45618				406.056	0.00205339	0.00306748	0.000793122					406.056	-200	-39.6064	10.4331	-20.4869
						406.831	0	0								406.831	0	-0.00537634	743.746	0.00153647	761.858	0.0011121			406.831	-200	-82.5237	633.544	-26.975	678.724	3.76903				406.831	0	-0.000972763	0.000793267					406.831	32.3578	-200	10.5735	-20.5522
						407.607	0.00445104	0.00449102								407.607	0.00174825	0.00172712	744.792	0.001499	763.036	0.00108608			407.607	1.21633	200	633.791	-26.9851	679.299	3.08096				407.607	0.00185701	0.00277264	0.000793416					407.607	597.808	-39.5551	10.7105	-20.6132
						408.383	0.00862069	-0.00141243								408.383	0.00166945	0.00166389	745.838	0.00146287	764.213	0.00106028			408.383	0.333333	-38.4092	634.038	-26.9935	679.873	2.39302				408.383	0	0.000870322	0.000793571					408.383	1.65433	-200	10.8441	-20.6698
						409.158	0.00136426	0.00138504								409.158	0	0.0015748	746.884	0.00142787	765.39	0.00103471			409.158	-200	587.742	634.286	-27	680.448	1.70621				409.158	0	0.00168634	0.00079373					409.158	-38.4921	-200	10.9743	-20.7218
						409.934	0.00263852	0.00518807								409.934	0.00451807	0.00304878	747.93	0.00139385	766.567	0.00100937			409.934	38.835		634.533	-27.0048	681.023	1.02153				409.934	0	0.00475813	0.000793895					409.934	-614.767	-200	11.101	-20.7691
						410.709	0.00123609	0.00253807								410.709	-0.00146199	0.00146199	748.976	0.00136066	767.744	0.000984269			410.709	#NAME?	-63.7805	634.78	-27.0077	681.597	0.339945				410.709	-0.00151172	0.000754717	0.000794065					410.709	102.403	598.794	11.2242	-20.8116
						411.484	0.00710059	0.00481348								411.484	0	0	750.021	0.00132819	768.921	0.000959411			411.484		200	635.027	-27.0087	682.172	-0.337626				411.484	0.00288392	0.0021692	0.00079424					411.484	200	28.2885	11.3438	-20.8491
						412.26	0	0								412.26	0.00137174	0.00134228	751.067	0.00129634	770.098	0.000934814			412.26	2.17096	-403.331	635.275	-27.0079	682.747	-1.01028				412.26	0.000683527	0.00137457	0.000794422					412.26	-200	-67.1536	11.4599	-20.8816
						413.035	0.00434311	0.00218341								413.035	0	-0.00128866	752.113	0.00126504	771.275	0.000910491			413.035	-200	200	635.522	-27.0051	683.322	-1.67716				413.035	0.00065445	0.00131062	0.000794609					413.035	-200	-66.7831	11.5723	-20.9089
						413.81	0.00425985	0.00214362								413.81	0.00243309	0.00614251	753.159	0.00123423	772.453	0.00088646			413.81	-86.511	68.2566	635.769	-27.0005	683.896	-2.33745				413.81	0.001875	0.00188798	0.000794803					413.81	-38.2747	-0.689877	11.6811	-20.9309
						414.585	0	0								414.585	-0.00235571	-0.00234467	754.205	0.00120387	773.63	0.000862738			414.585	0.470042	42.7648	636.017	-26.9939	684.471	-2.99035				414.585	0.00240385	0.00179641	0.000795002					414.585	-37.2192	28.9239	11.7862	-20.9475
						415.36	0.00490196	0.00197433								415.36	-0.00113766	0.00224972	755.251	0.00117392	774.807	0.000839342			415.36	-609.206	396.661	636.264	-26.9854	685.046	-3.63514				415.36	0.000572738	0.000575705	0.000795209					415.36	120.718	-0.516794	11.8876	-20.9585
						416.135	0.00190295	0.00189394								416.135	-0.00327869	-0.00545852	756.297	0.00114437	775.984	0.00081629			416.135	-49.8976	2.95244	636.511	-26.9749	685.62	-4.27109				416.135	0.0027533	0.0021978	0.000795422					416.135	-200	22.4395	11.9852	-20.964
						416.91	0.000925926	0.000928505								416.91	0.00104822	0	757.343	0.00111519	777.161	0.000793598			416.91	200	68.0083	636.759	-26.9624	686.195	-4.89755				416.91	0.00104877	0.000527426	0.000795643					416.91	200	66.152	12.0789	-20.9637
						417.685	0.00178094	0.00179856								417.685	0.00206612	0	758.389	0.00108639	778.338	0.000771282			417.685	200	200	637.006	-26.9479	686.77	-5.5139				417.685	0.00050813	0.00152439	0.000795871					417.685	-200	-100	12.1688	-20.9575
						418.46	0.00426621	0.00261324								418.46	-0.000990099	-0.00393314	759.434	0.00105795	779.515	0.000749359			418.46	-119.557	200	637.253	-26.9314	687.344	-6.11956				418.46	0.0014627	0.00146199	0.000796106					418.46	12870.8	0.0487444	12.2548	-20.9455
						419.234	0.000837521	0.000839631								419.234	0.00191388	0.00383142	760.48	0.00102988	780.693	0.000727843			419.234	-66.7518	-98.9175	637.501	-26.9129	687.919	-6.71399				419.234	0.000935891	0.000465333	0.00079635					419.234	51.3459	67.1639	12.3369	-20.9274
						420.009	0.00163934	0.000824402								420.009	0	0	761.526	0.00100219	781.87	0.000706748			420.009		100.998	637.748	-26.8923	688.494	-7.29671				420.009	0	0.00136054	0.000796601					420.009	1.33571	-200	12.415	-20.9032
						420.783	0.00239044	0								420.783	0.00179856	-0.00088968	762.572	0.000974883	783.047	0.000686085			420.783	591.549	-200	637.995	-26.8696	689.069	-7.86726				420.783	0.000434594	0.000869187	0.000796861					420.783	-65.1297	-66.6667	12.489	-20.8728
						421.558	0.00620155	0.00234192								421.558	0.00088968	0	763.618	0.000947969	784.224	0.000665867			421.558	200	1.17057	638.243	-26.8448	689.643	-8.42525				421.558	0	-0.000424989	0.000797129					421.558	1.17057	-200	12.5589	-20.8361
						422.332	0.00075643	0								422.332	-0.00084246	0.000841751	764.664	0.000921459	785.401	0.000646104			422.332	474998		638.49	-26.818	690.218	-8.97029				422.332	0.00121556	0.000817661	0.000797407					422.332	200	39.1397	12.6247	-20.7931
						423.107	0.00220264	0.00215983								423.107	0.00245098	0.000810373	765.71	0.000895367	786.578	0.000626803			423.107	100.609	69.3689	638.737	-26.789	690.793	-9.50206				423.107	0.00117786	0.00197628	0.000797693					423.107	-97.6907	-50.6273	12.6863	-20.7437
						423.881	0.00210822	0.000708717								423.881	-0.00159109	-0.000796178	766.756	0.000869703	787.755	0.000607975			423.881	66.5959	200	638.985	-26.7578	691.367	-10.0203				423.881	0.00188041	0.000761035	0.00079799					423.881	-65.0639	84.7546	12.7437	-20.6877
						424.655	0.000688231	0.00068918								424.655	-0.000768049	0.000764526	767.801	0.000844481	788.932	0.000589624			424.655	87000.6	2.57667	639.232	-26.7246	691.942	-10.5247				424.655	0.00110619	0.000734754	0.000798296					424.655	580.154	40.3532	12.7968	-20.6253
						425.429	0	0.000661376								425.429	0.000740192	0.000743494	768.847	0.000819712	790.11	0.000571755			425.429	-0.445108	18111.2	639.479	-26.6891	692.517	-11.0152				425.429	0	0	0.000798612					425.429	-98.3344		12.8455	-20.5562
						426.204	0.00130463	0.00262123								426.204	0	0.00145243	769.893	0.00079541	791.287	0.000554374			426.204	-200	3.27648	639.726	-26.6515	693.092	-11.4915				426.204	0.000343997	0.00103164	0.000798939					426.204	-36.8442	-99.9742	12.8899	-20.4805
						426.978	0.00188561	0.00250627								426.978	0.000700771	0.00070373	770.939	0.000771584	792.464	0.000537483			426.978	-0.42135	-200	639.974	-26.6117	693.666	-11.9535				426.978	0.00198807	0.0013369	0.000799277					426.978	42.0426	39.1687	12.9298	-20.398
						427.752	0.00123305	0.00246761								427.752	0.00136147	0	771.985	0.000748246	793.641	0.000521084			427.752	200	-83.8716	640.221	-26.5697	694.241	-12.4011				427.752	0.000643087	0.000323729	0.000799626					427.752	2.24648	66.0637	12.9651	-20.3089
						428.526	0.00119976	0.00238806								428.526	0	-0.00133333	773.031	0.000725405	794.818	0.000505178			428.526	-200	-200	640.468	-26.5255	694.816	-12.8342				428.526	0.000931966	0.00062637	0.000799987					428.526	200	39.2208	12.9959	-20.2129
						429.299	0.002936	0.000588235								429.299	0.000649773	-0.000642674	774.077	0.000703071	795.995	0.000489764			429.299	36411.7	-47.5454	640.716	-26.4791	695.39	-13.2529				429.299	0.000303214	0.00030525	0.00080036					429.299	-37.4881	-0.669308	13.022	-20.1102
						430.073	-0.00169587	0.000570776								430.073	0.000641026	0.00187617	775.123	0.000681251	797.172	0.000474841			430.073	-98.1366	-200	640.963	-26.4304	695.965	-13.657				430.073	0.000292997	0.000590145	0.000800746					430.073	2.6274	-67.2932	13.0435	-20.0006
						430.847	0.00110375	0.00167785								430.847	0	0.000614251	776.169	0.000659953	798.35	0.000460406			430.847	-200	-200	641.21	-26.3795	696.54	-14.0468				430.847	0.000286287	0	0.000801144					430.847	2.92134	200	13.0602	-19.8842
						431.62	0.00162162	0.0010929								431.62	0	-0.000595238	777.214	0.000639183	799.527	0.000446458			431.62	-200	3.3474	641.458	-26.3263	697.114	-14.4221				431.62	0.00139704	0.00138927	0.000801555					431.62	3.3474	0.557252	13.072	-19.7609
						432.394	0.0015983	0.00160944								432.394	-0.000589275	-0.000583771	778.26	0.000618945	800.704	0.000432991			432.394	0.938421	200	641.705	-26.2709	697.689	-14.7831				432.394	0.00161638	0.00107701	0.000801981					432.394	2.83783	40.0517	13.079	-19.6308
						433.168	0.00154719	0.000525486								433.168	0.00173611	0.00227661	779.306	0.000599244	801.881	0.000420001			433.168	-26.9392	-98.9395	641.952	-26.2131	698.264	-15.1299				433.168	0.000520291	0.00182387	0.00080242					433.168	-65.4113	-111.219	13.0809	-19.4938
						433.941	0.00205339	0.00155521								433.941	0.000558971	-0.00111732	780.352	0.000580083	803.058	0.000407482			433.941	-600.447	56.5682	642.2	-26.1532	698.839	-15.4626				433.941	0.00102041	0.000761808	0.000802874					433.941	52.0492	29.0201	13.0779	-19.3499
						434.714	0.001001	0.00200401								434.714	0.00054407	0	781.398	0.000561464	804.235	0.000395428			434.714	200	949.183	642.447	-26.0909	699.413	-15.7814				434.714	0.00123916	0.00123762	0.000803343					434.714		0.123843	13.0697	-19.1992
						435.488	0.00146771	0.0029383								435.488	-0.000537346	0.00106496	782.444	0.000543387	805.412	0.000383832			435.488	-607.375	-47.7358	642.694	-26.0263	699.988	-16.0865				435.488	0.000963391	0.000962464	0.000803827					435.488	-98.1831	0.0962947	13.0564	-19.0417
						436.261	0.00241313	0.00191113								436.261	0	0.00103466	783.49	0.000525853	806.589	0.000372687			436.261	-200	-64.3166	642.942	-25.9594	700.563	-16.378				436.261	0	0.000234632	0.000804328					436.261	940.728	-200	13.0377	-18.8773
						437.034	0.00283956	0.00142045								437.034	-0.000507614	0	784.536	0.000508861	807.767	0.000361985			437.034	200	2.31904	643.189	-25.8903	701.137	-16.6561				437.034	0.00137489	0.00114495	0.000804845					437.034	-26.2959	18.25	13.0138	-18.7062
						437.807	0.000463607	0								437.807	0	0.000496771	785.582	0.000492408	808.944	0.000351717			437.807	-200	-98.7303	643.436	-25.8188	701.712	-16.9211				437.807	0.00111707	0.00134078	0.000805379					437.807	586.846	-18.204	12.9845	-18.5283
						438.58	0.00181736	0.00137049								438.58	0.00195695	0.000490918	786.627	0.000476493	810.121	0.000341874			438.58	119.78	30.7109	643.684	-25.745	702.287	-17.1731				438.58	0.00064711	0.000435635	0.000805931					438.58	2.18744	39.0627	12.9496	-18.3437
						439.353	0.000447027	-0.000884956								439.353	0.000484261	0.000960154	787.673	0.00046111	811.298	0.000332446			439.353	-65.8941	2.5169	643.931	-25.669	702.862	-17.4125				439.353	0.000635863	0	0.000806501					439.353	200	200	12.9093	-18.1525
						440.126	0.0017301	0.00130492								440.126	-0.000472367	-0.00093633	788.719	0.000446256	812.475	0.000323425			440.126	-65.8713	2.64443	644.178	-25.5906	703.436	-17.6395				440.126	0.000619067	0.000617538	0.00080709					440.126	200	0.247327	12.8632	-17.9547
						440.899	0.000424989	0.00170068								440.899	-0.000922084	0.000925497	789.765	0.000431925	813.652	0.000314799			440.899	-108250	-117.795	644.425	-25.5099	704.011	-17.8543				440.899	0.000403877	0.00020145	0.000807698					440.899	200	66.8817	12.8115	-17.7503
						441.672	0.00251995	0.00125786								441.672	-0.000451671	0.000897263	790.811	0.000418111	814.829	0.00030656			441.672	-605.457	25.8315	644.673	-25.4269	704.586	-18.0572				441.672	0.000594177	0.000791766	0.000808326					441.672	43.5026	-28.5132	12.754	-17.5394
						442.445	0.00244499	0.00163265								442.445	0.000888889	0	791.857	0.000404808	816.007	0.000298695			442.445	200	-64.1168	644.92	-25.3416	705.16	-18.2486				442.445	0.00154261	0.00135475	0.000808974					442.445	-64.1168	12.9679	12.6906	-17.3221
						443.217	0.000807102	0.00243309								443.217	-0.000434028	-0.000852515	792.903	0.000392007	817.184	0.000291195			443.217	-65.0561	101.808	645.167	-25.254	705.735	-18.4286				443.217	0.000566038	0.000944644	0.000809644					443.217	30.9435	-50.1239	12.6212	-17.0985
						443.99	0.000795862	0.000398089								443.99	-0.00167504	-0.000831255	793.949	0.000379701	818.361	0.000284048			443.99	67.3333	69.5297	645.415	-25.1641	706.31	-18.5975				443.99	0.000922679	0.00129056	0.000810335					443.99	-200	-33.2437	12.5458	-16.8686
						444.762	0.001545	0.00116505								444.762	0.000821355	0.00122299	794.994	0.000367881	819.538	0.000277245			444.762	-39.2924	2.84242	645.662	-25.0719	706.884	-18.7557				444.762	0.00071852	0.000900252	0.000811049					444.762	-64.128	-22.4531	12.4644	-16.6326
						445.535	0.001514	0.00152614								445.535	0	0.000401606	796.04	0.000356538	820.715	0.000270773			445.535	-200	-141.311	645.909	-24.9774	707.459	-18.9034				445.535	0.00105876	0.00122699	0.000811786					445.535	-97.6405	-14.7201	12.3767	-16.3905
						446.307	0.00225819	0.000759878								446.307	0	0.000793021	797.086	0.000345662	821.892	0.000264622			446.307	-200	68.3344	646.157	-24.8807	708.034	-19.041				446.307	0.000859993	0.00119597	0.000812546					446.307	-200	-32.683	12.2827	-16.1424
						447.08	0.000368324	0.00148258								447.08	0.000387147	0.000388802	798.132	0.000335243	823.069	0.000258781			447.08	-0.426774	-118.521	646.404	-24.7817	708.609	-19.1686				447.08	0.00033428	0.000668896	0.000813331					447.08	-98.2688	-66.7112	12.1825	-15.8884
						447.852	0.00107373	0.000725426								447.852	0	0.000373274	799.178	0.00032527	824.246	0.000253238			447.852	-200	-47.1613	646.651	-24.6805	709.183	-19.2867				447.852	0.00049124	0.000487013	0.000814142					447.852	69.3346	0.864101	12.0758	-15.6287
						448.624	0.00317909	0.00248139								448.624	0.00149981	-0.000371747	800.224	0.000315734	825.424	0.000247983			448.624	331.818	-131.848	646.899	-24.577	709.758	-19.3954				448.624	0.000970246	0.000478316	0.000814978					448.624	-64.3015	67.9197	11.9626	-15.3633
						449.396	0.00140007	0.00140449								449.396	0.00110294	0.000362845	801.27	0.000306622	826.601	0.000243006			449.396	100.983	69.2136	647.146	-24.4713	710.333	-19.4951				449.396	0.000948317	0.000941324	0.000815841					449.396	-118.141	0.740105	11.8428	-15.0924
						450.168	0.000686342	0.0010327								450.168	0.00107488	-0.00141894	802.316	0.000297923	827.778	0.000238294			450.168	-1449.65	-47.3697	647.393	-24.3634	710.907	-19.586				450.168	0.000307977	0.000305157	0.000816731					450.168	578.534	0.91968	11.7164	-14.816
						450.94	0.0003367	0.000681896								450.94	0.00106007	0.000697107	803.362	0.000289627	828.955	0.000233839			450.94	41.3121	-36.993	647.641	-24.2533	711.482	-19.6684				450.94	0.000903206	0.000893256	0.00081765					450.94	31.6234	1.10779	11.5834	-14.5344
						451.712	0.00299003	0.00232404								451.712	0	0.000343407	804.407	0.00028172	830.132	0.000229629			451.712	-200		647.888	-24.1411	712.057	-19.7427				451.712	0.0010279	0.000874253	0.000818598					451.712	-200	16.1551	11.4435	-14.2477
						452.484	0.00294118	0.00260586								452.484	0.00136799	0.00135777	805.453	0.000274192	831.309	0.000225654			452.484	0.749582	30.5262	648.135	-24.0267	712.632	-19.8089				452.484	0.000721293	0.000572574	0.000819576					452.484	-64.8845	22.9883	11.2968	-13.9559
						453.256	0.00128452	0.000959693								453.256	0.000335796	0	806.499	0.00026703	832.486	0.000221904			453.256	200	-98.0726	648.383	-23.9101	713.206	-19.8675				453.256	0.000566171	0.000280623	0.000820585					453.256	200	67.4422	11.1432	-13.6593
						454.028	0.000317561	0.00157928								454.028	-0.000330907	-0.000969932	807.545	0.000260222	833.664	0.000218369			454.028	-98.2482	52.6717	648.63	-23.7915	713.781	-19.9186				454.028	0.000276281	0.000687002	0.000821625					454.028	-19.393	-85.2752	10.9826	-13.358
						454.799	0.000626959	0.00187735								454.799	0	0.00032041	808.591	0.000253757	834.841	0.000215039			454.799	-200	2.79896	648.877	-23.6708	714.356	-19.9626				454.799	0.000951087	0.000804505	0.000822698					454.799	102.085	16.6988	10.815	-13.052
						455.571	0.00124883	0.000929368								455.571	0.00032041	0	809.637	0.000247622	836.018	0.000211906			455.571	200	24.8152	649.124	-23.5481	714.93	-19.9996				455.571	0.00053312	0.000662515	0.000823804					455.571	68.9935	-21.6445	10.6403	-12.7417
						456.342	0.0021361	0.00212637								456.342	0.000633513	0.00125274	810.683	0.000241805	837.195	0.00020896			456.342	-65.6569	-131.56	649.372	-23.4234	715.505	-20.0299				456.342	0.000913123	0.000904977	0.000824944					456.342	3.15802	0.896048	10.4585	-12.4272
						457.114	0.0012012	0.000894454								457.114	0.000309119	0.000616333	811.729	0.000236295	838.372	0.000206192			457.114	-66.3922	88.4537	649.619	-23.2967	716.08	-20.0537				457.114	0.000640861	0.000381728	0.00082612					457.114	43.2339	50.6818	10.2695	-12.1085
						457.885	0.00148987	0.00176367								457.885	-0.000306091	0.00060241	812.775	0.00023108	839.549	0.000203593			457.885	-613.192	-12.2069	649.866	-23.168	716.654	-20.0712				457.885	0.000501756	0.000749157	0.000827332					457.885	3.19267	-39.5553	10.0733	-11.7859
						458.657	0.00117199	0.00175798								458.657	0.000594707	0.000588408	813.82	0.000226148	840.726	0.000201155			458.657	1.06477	-43.2297	650.114	-23.0374	717.229	-20.0827				458.657	0.00110988	0.000856374	0.000828582					458.657	69.3884	25.7855	9.86989	-11.4596
						459.428	0.00173611	0.00143761								459.428	0.000583601	0.000289771	814.866	0.000221488	841.903	0.00019887			459.428	67.2863	-200	650.361	-22.905	717.804	-20.0884				459.428	0.00048315	0.00071676	0.000829869					459.428	69.3573	-38.9379	9.65916	-11.1296
						460.199	0.00143225	0.00113636								460.199	0.000580215	0.00142167	815.912	0.000217089	843.081	0.000196729			460.199	-84.0661	16.0951	650.608	-22.7707	718.379	-20.0884				460.199	0.000941398	0.000823723	0.000831196					460.199	-64.1871	13.3333	9.44112	-10.7963
						460.97	0.00113154	0.00112045								460.97	0	0.000560381	816.958	0.000212939	844.258	0.000194727			460.97	-200	16.4149	650.856	-22.6347	718.953	-20.083				460.97	0.000578503	0.000691563	0.000832563					460.97	31.6	-17.8038	9.21574	-10.4598
						461.741	0.0011274	0.00166852								461.741	0.000832639	0	818.004	0.000209027	845.435	0.000192854			461.741	200	42.4372	651.103	-22.4968	719.528	-20.0723				461.741	0.000684229	0.000453772	0.000833972					461.741	-47.6063	40.502	8.983	-10.1201
						462.512	0.00163979	0.00136166								462.512	0.00109499	0.000270343	819.05	0.000205344	846.612	0.000191104			462.512	120.798	52.3432	651.35	-22.3573	720.103	-20.0565				462.512	0.000557911	0.000553342	0.000835423					462.512	2.50725	0.822317	8.7429	-9.77768
						463.283	0.0013587	0.00135099								463.283	0.00053749	0	820.096	0.000201878	847.789	0.00018947			463.283	200	3.11159	651.598	-22.2162	720.677	-20.0359				463.283	0.000329236	0.000326691	0.000836917					463.283	25.2901	0.776174	8.49542	-9.43253
						464.054	0.0016	0.00158479								464.054	0.00052687	0.000259471	821.142	0.00019862	848.966	0.000187946			464.054	68.0111	2.46992	651.845	-22.0734	721.252	-20.0105				464.054	0.000855432	0.000532652	0.000838456					464.054	-98.136	46.5074	8.24057	-9.08489
						464.825	0.0013231	0.00131475								464.825	0.00078637	0.000514271	822.188	0.000195559	850.143	0.000186526			464.825	41.8407	-15.6428	652.092	-21.9291	721.827	-19.9805				464.825	0.000732371	0.000839719	0.000840041					464.825	-26.0619	-13.6567	7.97835	-8.73495
						465.596	0.00206986	0.0010296								465.596	0.000256016	0.000253485	823.233	0.000192686	851.321	0.000185203			465.596	0.993502	-303.217	652.34	-21.7833	722.402	-19.9461				465.596	0.000516742	0.000717801	0.000841673					465.596	-64.4128	-32.5722	7.70878	-8.38291
						466.366	0.00128634	0.00101446								466.366	0.000511378	-0.000251319	824.279	0.000189992	852.498	0.000183972			466.366	586.558	17.7747	652.587	-21.6361	722.976	-19.9075				466.366	0.000404817	0.000604108	0.000843353					466.366	56.7657	-39.5055	7.43189	-8.02894
						467.137	0.0010124	0.000999001								467.137	0.000250501	0.000988631	825.325	0.000187468	853.675	0.000182827			467.137	-119.137	86.9966	652.834	-21.4874	723.551	-19.8647				467.137	0.000596007	0.000791061	0.000845082					467.137	-200	-28.1247	7.14769	-7.67326
						467.907	0.00149775	0.00123092								467.907	0.00123031	0.000976086	826.371	0.000185104	854.852	0.000181763			467.907	23.0447	134.886	653.081	-21.3375	724.126	-19.8179				467.907	0.000887399	0.000686274	0.000846862					467.907	42.6998	25.5611	6.85622	-7.31605
						468.678	0.0012364	0.00146163								468.678	0	-0.000239234	827.417	0.000182893	856.029	0.000180775			468.678	-200	2.61301	653.329	-21.1863	724.7	-19.7673				468.678	0.000869733	0.00057554	0.000848694					468.678	2.61301	40.7112	6.55752	-6.95751
						469.448	0.00194932	0.00119674								469.448	0.000239406	0.000947194	828.463	0.000180826	857.206	0.000179858			469.448	-119.297	-12.8843	653.576	-21.0339	725.275	-19.713				469.448	0.000764453	0.000763942	0.000850578					469.448	-15.687	0.0668606	6.25166	-6.59784
						470.219	0.00120192	0.000711575								470.219	0.00117702	0.00163208	829.509	0.000178896	858.383	0.000179009			470.219	-32.3987	41.8438	653.823	-20.8804	725.85	-19.655				470.219	0.000187477	0.000280715	0.000852517					470.219	20786.7	-39.8291	5.93869	-6.23723
						470.989	0.000237192	0.000700117								470.989	0.00023359	0.000230097	830.555	0.000177095	859.56	0.000178222			470.989	1.5069	18.0246	654.071	-20.7258	726.425	-19.5936				470.989	0.0005493	0.00045754	0.000854512					470.989	52.484	18.2272	5.61867	-5.87589
						471.759	0.00117426	0.00184587								471.759	0.000228571	0.000680426	831.6	0.000175415	860.738	0.000177493			471.759	-99.4183	-13.0376	654.318	-20.5702	726.999	-19.5288				471.759	0.00054137	0.000632568	0.000856563					471.759	-64.5617	-15.5372	5.29168	-5.514
						472.529	0.00139795	0.00159091								472.529	0	0.000672797	832.646	0.000173851	861.915	0.00017682			472.529	-200	-83.4078	654.565	-20.4137	727.574	-19.4607				472.529	0.000357782	0.000537442	0.000858673					472.529	-47.3578	-40.1375	4.95781	-5.15178
						473.299	0.0018357	0.00158085								473.299	0.000893057	0.00132861	833.692	0.000172394	863.092	0.000176197			473.299	-39.2096	-37.7091	654.813	-20.2563	728.149	-19.3895				473.299	0.000614736	0.000700158	0.000860842					473.299	-118.465	-12.9929	4.61716	-4.78941
						474.069	0.00136768	0.00178492								474.069	0	0.000218293	834.738	0.000171039	864.269	0.000175622			474.069	-200	42.2267	655.06	-20.0982	728.723	-19.3151				474.069	0.000518448	0.000514712	0.000863072					474.069	-19.9231	0.723207	4.26982	-4.4271
						474.839	0.00157233	0.00218388								474.839	0.000651042	0.000431034	835.784	0.00016978	865.446	0.000175092			474.839	40.6639	2.43831	655.307	-19.9393	729.298	-19.2379				474.839	0.000514007	0.000510856	0.000865365					474.839	-47.7071	0.614914	3.91591	-4.06504
						475.609	0.0013292	0.000650195								475.609	0.0006453	0	836.83	0.00016861	866.623	0.000174603			475.609	200	-43.3497	655.555	-19.7799	729.873	-19.1577				475.609	0.000586216	0.000501169	0.000867721					475.609	2.95178	15.6423	3.55555	-3.70343
						476.379	0.00131406	0.00128617								476.379	0.00063857	0.000843882	837.876	0.000167525	867.8	0.000174152			476.379	-27.699	-26.9186	655.802	-19.6198	730.447	-19.0747				476.379	0.000574383	0.000572316	0.000870143					476.379	-65.1644	0.360393	3.18888	-3.34247
						477.148	0.00109794	0.00149509								477.148	0.000829187	0.00062383	838.922	0.000166519	868.978	0.000173738			477.148	28.2663	56.3949	656.049	-19.4593	731.022	-18.9891				477.148	0.000725631	0.000722601	0.000872631					477.148	2.00356	0.418377	2.81603	-2.98234
						477.918	0.00151025	0.00147275								477.918	0.000819336	0.00101092	839.968	0.000165588	870.155	0.000173356			477.918	-20.935	-57.8195	656.297	-19.2984	731.597	-18.9008				477.918	0.000556527	0.000553447	0.000875187					477.918	-52.3283	0.554989	2.43715	-2.62324
						478.688	0.00191939	0.00145803								478.688	0.000811688	0.000601685	841.013	0.000164725	871.332	0.000173005			478.688	29.7167	68.1007	656.544	-19.1372	732.172	-18.81				478.688	0.000469557	0.000469337	0.000877813					478.688	-16.5763	0.0469434	2.05241	-2.26537
						479.457	0.00145925	0.00142624								479.457	0.000601685	0	842.059	0.000163927	872.509	0.000172683			479.457	200	-38.2156	656.791	-18.9757	732.746	-18.7167				479.457	0.000536398	0.000459982	0.00088051					479.457	-26.7515	15.3389	1.66196	-1.90891
						480.227	0.00124636	0.00160966								480.227	0.000397456	0.000591017	843.105	0.00016319	873.686	0.000172388			480.227	-39.1635	1.463	657.039	-18.8141	733.321	-18.6211				480.227	0.000678682	0.000754034	0.00088328					480.227	-13.9295	-10.5188	1.26601	-1.55405
						480.996	0.00144181	0.00120579								480.996	0.000389636	0.000577923	844.151	0.000162509	874.863	0.000172117			480.996	-38.9201	2.32957	657.286	-18.6524	733.896	-18.5231				480.996	0.000446794	0.000594265	0.000886123					480.996	-64.5879	-28.331	0.864717	-1.20098
						481.765	0.00203417	0.00177971								481.765	0.000193237	0.000383509	845.197	0.000161881	876.04	0.000171868			481.765	-65.9814	2.0491	657.533	-18.4907	734.47	-18.4229				481.765	0.000814151	0.000590232	0.000889043					481.765	24.2437	31.8887	0.458296	-0.849874
						482.535	0.00159394	0.00214634								482.535	0	0.000191424	846.243	0.000161302	877.217	0.000171641			482.535	-200	-31.4904	657.78	-18.329	735.045	-18.3205				482.535	0.00065189	0.000580804	0.000892039					482.535	1.89261	11.5334	0.0469508	-0.500926
						483.304	0.00157635	0.00115987								483.304	0.000749906	0.00056338	847.289	0.000160768	878.395	0.000171433			483.304	28.406	-26.0332	658.028	-18.1675	735.62	-18.216				483.304	0.000782584	0.000640433	0.000895114					483.304	-37.5107	19.9789	-0.369105	-0.154311
						484.073	0.00117786	0.00133741								484.073	-0.000371609	0.000367647	848.335	0.000160277	879.572	0.000171242			484.073	37317.4	2.04618	658.275	-18.0062	736.195	-18.1095				484.073	0.000776014	0.000631048	0.000898269					484.073	-98.4575	20.6056	-0.789642	0.189795
						484.842	0.0015531	0.00190985								484.842	0.000185322	0	849.381	0.000159825	880.749	0.000171069			484.842	200	20.0687	658.522	-17.8452	736.769	-18.0009				484.842	0.000625782	0.00076093	0.000901507					484.842	26.8723	-19.4918	-1.21443	0.531213
						485.611	0.00173511	0.00152178								485.611	0.000181917	0.000180278	850.426	0.00015941	881.926	0.00017091			485.611	0.905469	17.3149	658.77	-17.6846	737.344	-17.8905				485.611	0.000684791	0.000681803	0.000904828					485.611	-64.9338	0.437305	-1.64322	0.869778
						486.38	0.00208689	0.00150094								486.38	0.000540735	0.000535332	851.472	0.000159029	883.103	0.000170765			486.38	1.0043	15.5851	659.017	-17.5244	737.919	-17.7782				486.38	0.000338318	0.000405351	0.000908234					486.38	-31.1285	-18.0276	-2.07576	1.20532
						487.149	0.00169141	0.00147765								487.149	0	0.000350508	852.518	0.000158679	884.28	0.000170633			487.149	-200	33.7711	659.264	-17.3648	738.493	-17.6641				487.149	0.000607287	0.000534795	0.000911726					487.149	2.25216	12.6948	-2.5118	1.53767
						487.917	0.00147956	0.00164564								487.917	0.000525394	0.00051948	853.564	0.000158359	885.457	0.000170513			487.917	1.13192	42.3446	659.512	-17.2057	739.068	-17.5483				487.917	0.000397035	0.000658025	0.000915307					487.917	-10.8939	-49.4738	-2.95106	1.86667
						488.686	0.00165776	0.00163162								488.686	0.000696136	0.000514933	854.61	0.000158065	886.635	0.000170404			488.686	29.9245	46.5393	659.759	-17.0472	739.643	-17.4307				488.686	0.000522091	0.000518639	0.000918979					488.686	-20.0377	0.66346	-3.39327	2.19215
						489.455	0.00144014	0.00141168								489.455	0.00034459	0.000342877	855.656	0.000157796	887.812	0.000170304			489.455	0.498409	12.3464	660.006	-16.8895	740.217	-17.3116				489.455	0.000512459	0.000382751	0.000922742					489.455	30.3579	28.9783	-3.83814	2.51398
						490.223	0.000900414	0.00106213								490.223	0.00034662	0	856.702	0.00015755	888.989	0.000170214			490.223	200	-22.3708	660.254	-16.7325	740.792	-17.1909				490.223	0.000378406	0.000625039	0.000926598					490.223	24.8519	-49.1573	-4.28539	2.83197
						490.992	0.000905305	0.000531538								490.992	0.000337041	0.000166611	857.748	0.000157325	890.166	0.000170132			490.992	67.6776	11.886	660.501	-16.5763	741.367	-17.0686				490.992	0.000375822	0.000622665	0.000930549					490.992	15.6899	-49.4434	-4.73471	3.14601
						491.76	0.00141668	0.00104712								491.76	-0.000166058	0.000328893	858.793	0.00015712	891.343	0.000170058			491.76	-607.915	2.56703	660.748	-16.421	741.942	-16.9449				491.76	0.000616599	0.00061222	0.000934597					491.76	-26.0522	0.712701	-5.1858	3.45593
						492.529	0.00122678	0.001386								492.529	0.000825083	0.000490998	859.839	0.000156933	892.52	0.00016999			492.529	50.7695	-7.37397	660.996	-16.2666	742.516	-16.8198				492.529	0.000485319	0.000602301	0.000938743					492.529	14.6507	-21.5115	-5.63835	3.76159
						493.297	0.00155844	0.00137386								493.297	0	0.000483403	860.885	0.000156762	893.697	0.000169929			493.297	-200	2.28627	661.243	-16.1131	743.091	-16.6933				493.297	0.000239837	0.000178774	0.00094299					493.297	17.6554	29.1743	-6.09204	4.06287
						494.065	0.000690012	0.00136217								494.065	0	0.000478469	861.931	0.000156607	894.874	0.000169873			494.065	-200	-17.7535	661.49	-15.9607	743.666	-16.5655				494.065	0.00035583	0.000528728	0.000947338					494.065	2.26658	-39.0925	-6.54655	4.35962
						494.833	0.00186188	0.00183456								494.833	0.000160051	0.000157828	862.977	0.000156465	896.052	0.000169823			494.833	1.3986	-17.7171	661.738	-15.8093	744.24	-16.4365				494.833	0.000581937	0.000577701	0.00095179					494.833	17.6722	0.730564	-7.00156	4.65172
						495.602	0.00133936	0.00132144								495.602	0.000954654	0.000631612	864.023	0.000156336	897.229	0.000169778			495.602	40.7298	-27.1387	661.985	-15.6589	744.815	-16.3062				495.602	0.00045683	0.000511509	0.000956346					495.602	41.4005	-11.2934	-7.45672	4.93904
						496.37	0.00149825	0.00114867								496.37	0.00015921	-0.000157109	865.069	0.000156219	898.406	0.000169737			496.37	30109.4	2.29656	662.232	-15.5096	745.39	-16.1748				496.37	0.000394455	0.000447352	0.00096101					496.37	-33.0646	-12.5675	-7.91172	5.22147
						497.138	0.00147541	0.00161316								497.138	0.000782963	0.00077688	866.115	0.000156113	899.583	0.0001697			497.138	0.779905	13.0824	662.479	-15.3614	745.965	-16.0423				497.138	0.000560099	0.000558285	0.000965782					497.138	-30.8343	0.324331	-8.3662	5.49887
						497.905	0.00114454	0.00144648								497.905	0.000464253	0.000458856	867.161	0.000156016					497.905	1.16923	23.7525	662.727	-15.2144	746.539	-15.9087				497.905	0.000444198	0.000441623	0.000970664					497.905	1.55073	0.581314	-8.81982	5.77115
						498.673	0.00162628	0.00159642								498.673	0.000304692	0.000150625	868.206	0.000155929					498.673	67.6746	2.38903	662.974	-15.0684	747.114	-15.7741				498.673	0.000437637	0.00043457	0.000975659					498.673	-29.2451	0.703211	-9.27225	6.0382
						499.441	0.00175831	0.00126482								499.441	0.000150353	0.000149745	869.252	0.000155849					499.441	0.405128	-19.7623	663.221	-14.9236	747.689	-15.6385				499.441	0.000647773	0.000588928	0.000980766					499.441	-37.6063	9.51646	-9.72313	6.2999
						500.209	0.00157456	0.00170675								500.209	0.000600871	0.000593648	870.298	0.000155778					500.209	1.20941	-26.3561	663.469	-14.7799	748.263	-15.502				500.209	0.000319864	0.000317679	0.000985989					500.209	2.25783	0.685353	-10.1721	6.55617
						500.976	0.00140603	0.0012359								500.976	0.00073185	0.000582496	871.344	0.000155713					500.976	22.7268	-6.53821	663.716	-14.6373	748.838	-15.3647				500.976	0.000472987	0.000574923	0.000991329					500.976	2.16052	-19.455	-10.6189	6.80691
						501.744	0.00154345	0.00136405								501.744	0.000145159	0.000143781	872.39	0.000155654					501.744	0.953483	20.6583	663.963	-14.4958	749.413	-15.2265				501.744	0.000570599	0.000463201	0.000996788					501.744	-22.5353	20.7772	-11.063	7.05202
						502.511	0.00199417	0.00228833								502.511	0.000857265	0.000705119	873.436	0.000155601					502.511	19.4761	-8.15654	664.211	-14.3553	749.987	-15.0876				502.511	0.000460971	0.000613968	0.00100237					502.511	-31.0198	-28.4661	-11.5043	7.29143
						503.279	0.00152462	0.00135726								503.279	0	0.00013837	874.482	0.000155553					503.279	-200	8.52481	664.458	-14.2158	750.562	-14.9479				503.279	0.000300631	0.000351335	0.00100807					503.279	10.7669	-15.5541	-11.9422	7.52505
						504.046	0.00119886	0.00133511								504.046	0.000980804	0.000552639	875.528	0.00015551					504.046	55.8437	1.21105	664.705	-14.0774	751.137	-14.8075				504.046	0.000198649	0.000347705	0.00101389					504.046	1.21104	-54.5638	-12.3765	7.75281
						504.813	0.00206064	0.00236756								504.813	0.00027859	0.000549904	876.574	0.000155471					504.813	-65.4956	1.33285	664.953	-13.9398	751.712	-14.6665				504.813	0.000541899	0.000393526	0.00101984					504.813	-7.36494	31.7229	-12.8068	7.97462
						505.581	0.00191373	0.00219234								505.581	0.000556638	0.000957592	877.619	0.000155436					505.581	-52.9582	1.75627	665.2	-13.8032	752.286	-14.5249				505.581	0.000534162	0.000533618	0.00102592					505.581	-44.4877	0.101928	-13.2329	8.19044
						506.348	0.00159443	0.00158524								506.348	0.000681942	0.000809607	878.665	0.000155405					506.348	-17.1185	-12.3251	665.447	-13.6674	752.861	-14.3828				506.348	0.000429451	0.000526795	0.00103212					506.348	-28.8436	-20.3596	-13.6542	8.40018
						507.115	0.0013002	0.00142674								507.115	0.000407997	0.000534045	879.711	0.000155376					507.115	-26.7607	-12.2975	665.695	-13.5323	753.436	-14.2401				507.115	0.000378376	0.000519407	0.00103845					507.115	35.2716	-31.4176	-14.0706	8.6038
						507.882	0.00143678	0.0015625								507.882	0.00093296	0.000525901	880.757	0.000155351					507.882	55.8051	2.58581	665.942	-13.3979	754.01	-14.097				507.882	0.000376258	0.000422932	0.00104492					507.882	-7.94591	-11.6804	-14.4817	8.80125
						508.649	0.00156006	0.00154755								508.649	0.000132363	0.000650533	881.803	0.000155328					508.649	-132.373	2.04661	666.189	-13.2642	754.585	-13.9534				508.649	0.000557517	0.000603192	0.00105152					508.649	12.5662	-7.8702	-14.8872	8.99247
						509.416	0.00169229	0.00183124								509.416	0.000651296	0.000517063	882.849	0.000155308					509.416	22.978	-10.5102	666.437	-13.1309	755.16	-13.8095				509.416	0.000366435	0.00059532	0.00105825					509.416	-6.00603	-47.5974	-15.2867	9.17742
						510.182	0.00194444	0.00232685								510.182	0.000511705	0.000379939	883.895	0.000155289					510.182	29.5557	2.52023	666.684	-12.998	755.735	-13.6653				510.182	0.000452141	0.000497422	0.00106512					510.182	-8.0114	-9.53735	-15.6799	9.35606
						510.949	0.00164429	0.00108519								510.949	0.00101215	0.000500375	884.941	0.000155273					510.949	67.6712	-11.3563	666.931	-12.8655	756.309	-13.5207				510.949	0.000403244	0.000581239	0.00107213					510.949	25.9536	-36.1602	-16.0666	9.52835
						511.716	0.0020767	0.001638								511.716	0.00101099	0.000877193	885.986	0.000155258					511.716	14.1725	13.5401	667.178	-12.7331	756.884	-13.3759				511.716	0.000580487	0.000490611	0.00107927					511.716	-22.2413	16.7819	-16.4464	9.69427
						512.482	0.00164632	0.00148548								512.482	0.000500438	0.000371563	887.032	0.000155245					512.482	29.5584	2.48295	667.426	-12.6009	757.459	-13.231				512.482	0.000479428	0.000349803	0.00108656					512.482	-34.6337	31.2639	-16.8191	9.85378
						513.249	0.00162955	0.00160707								513.249	0.000748596	0.000617513	888.078	0.000155233					513.249	19.1908	-32.5966	667.673	-12.4686	758.033	-13.0858				513.249	0.00051713	0.000519256	0.00109398					513.249	-16.2555	-0.410234	-17.1843	10.0069
						514.015	0.00189113	0.00159067								514.015	0.000613497	0.00060518	889.124	0.000155223					514.015	1.36486	8.54227	667.92	-12.3361	758.608	-12.9405				514.015	0.000596659	0.000559044	0.00110155					514.015	22.1559	6.50948	-17.5419	10.1535
						514.782	0.00240385	0.00222309								514.782	0.000485025	0.000479042	890.17	0.000155213					514.782	1.24119	-19.5225	668.168	-12.2034	759.183	-12.7951				514.782	0.000509057	0.000596379	0.00110927					514.782	-5.9699	-15.7987	-17.8914	10.2937
						515.548	0.00188527	0.00197968								515.548	0.000719942	0.000475455	891.216	0.000155205					515.548	40.9049	-2.70538	668.415	-12.0702	759.757	-12.6497				515.548	0.000632724	0.000505051	0.00111713					515.548	-10.9185	22.4427	-18.2328	10.4275
						516.314	0.00186716	0.00116595								516.314	0.000838424	0.0008285	892.262	0.000155198					516.314	1.19062	-3.69639	668.662	-11.9365	760.332	-12.5043				516.314	0.000628667	0.000628536	0.00112513					516.314	2.01897	0.0209551	-18.5658	10.5547
						517.08	0.00196721	0.00181089								517.08	0.000592698	0.000466744	893.308	0.000155191					517.08	23.7773	19.1923	668.91	-11.802	760.907	-12.3589				517.08	0.000577915	0.000576986	0.00113328					517.08	-5.34303	0.160868	-18.89	10.6755
						517.847	0.00211026	0.00232648								517.847	0.000468823	0.000233372	894.354	0.000155185					517.847	67.0614	8.28752	669.157	-11.6667	761.482	-12.2135				517.847	0.000694785	0.000653008	0.00114159					517.847	-5.77286	6.19933	-19.2054	10.7899
						518.613	0.0016989	0.00192431								518.613	0.00104858	0.000693001	895.399	0.00015518					518.613	40.8345	2.4638	669.404	-11.5303	762.056	-12.0683				518.613	0.000568459	0.000527362	0.00115004					518.613	-43.8146	7.50063	-19.5117	10.8978
						519.379	0.00233979	0.00218033								519.379	0.000814048	0.000804875	896.445	0.000155175					519.379	1.13322	2.72715	669.652	-11.3928	762.631	-11.9232				519.379	0.000681281	0.000640435	0.00115864					519.379	2.72714	6.18065	-19.8087	10.9992
						520.144	0.00192827	0.00164432								520.144	0.00080981	0.000569217	897.491	0.000155171					520.144	34.8932	-9.89927	669.899	-11.254	763.206	-11.7783				520.144	0.000636639	0.000555313	0.0011674					520.144	-11.6878	13.6458	-20.0962	11.0942
						520.91	0.00192827	0.0016531								520.91	0.000684229	0.00044959	898.537	0.000155167					520.91	41.3891	-2.64503	670.146	-11.1136	763.78	-11.6336				520.91	0.000668081	0.00066557	0.00117631					520.91	-3.96918	0.376563	-20.3741	11.1829
						521.676	0.00165458	0.00190331								521.676	0.000793471	0.00044828	899.583	0.000155164					521.676	55.5975	2.07288	670.394	-10.9716	764.355	-11.4892				521.676	0.000706936	0.000703262	0.00118537					521.676	-8.45806	0.520989	-20.6422	11.2651
						522.442	0.00202814	0.00198142								522.442	0.000669493	0.000772116							522.442	-14.2372	-11.7375	670.641	-10.8277	764.93	-11.3451				522.442	0.000662639	0.000661273	0.00119459					522.442	-58.8437	0.206378	-20.9004	11.341
						523.207	0.00176078	0.00185667								523.207	0.000666667	0.000550358							523.207	19.1137	-2.72494	670.888	-10.6819	765.505	-11.2012				523.207	0.000695195	0.00073136	0.00120397					523.207	-3.65785	-5.07019	-21.1485	11.4106
						523.973	0.00186335	0.00170316								523.973	0.000881154	0.000872315							523.973	1.00822	-3.16422	671.136	-10.5339	766.079	-11.0578				523.973	0.000609849	0.000837553	0.0012135					523.973	-6.03759	-31.4638	-21.3865	11.4738
						524.738	0.00160991	0.00145755								524.738	0.000652387	0.000538677							524.738	19.0938	-1.64847	671.383	-10.3836	766.654	-10.9147				524.738	0.000562409	0.000598982	0.00122319					524.738	-2.97281	-6.29817	-21.6143	11.5309
						525.504	0.00185713	0.00206111								525.504	0.000647249	0.000748183							525.504	-14.4663	6.90458	671.63	-10.2308	767.229	-10.7721				525.504	0.000885119	0.000847239	0.00123303					525.504	2.25523	4.37321	-21.8316	11.5817
						526.269	0.00194245	0.00203715								526.269	0.000751799	0.000529829							526.269	34.6387	-2.07975	671.877	-10.0754	767.803	-10.6299				526.269	0.000586489	0.000735456	0.00124304					526.269	2.57202	-22.5376	-22.0386	11.6264
						527.034	0.00194081	0.00165877								527.034	0.000644538	0.0006362							527.034	1.30203	-13.8879	672.125	-9.91713	768.378	-10.4881				527.034	0.000545157	0.000724664	0.0012532					527.034	2.12391	-28.2728	-22.2351	11.665
						527.8	0.00157595	0.00166074								527.8	0.000426621	0.000528206							527.8	-21.2782	21.7073	672.372	-9.75596	768.953	-10.347				527.8	0.000680735	0.000646134	0.00126353					527.8	-18.2113	5.21547	-22.4211	11.6975
						528.565	0.00230611	0.00213018								528.565	0.000319013	0.000421718							528.565	-27.7308	1.88414	672.619	-9.59169	769.527	-10.2063				528.565	0.000570085	0.00063866	0.00127401					528.565	-3.24485	-11.3466	-22.5966	11.724
						529.33	0.00226947	0.00210625								529.33	0.000947568	0.000728256							529.33	26.1736	10.1302	672.867	-9.42417	770.102	-10.0662				529.33	0.000531915	0.000598592	0.00128465					529.33	-18.9394	-11.7959	-22.7616	11.7446
						530.095	0.00223031	0.00185014								530.095	0.00073107	0.000933901							530.095	-24.3644	2.65281	673.114	-9.25327	770.677	-9.92676				530.095	0.000564912	0.000560263	0.00129546					530.095	-25.9678	0.826286	-22.916	11.7593
						530.86	0.00210649	0.00228728								530.86	0.000733676	0.000722171							530.86	1.58054	6.58115	673.361	-9.07884	771.252	-9.78793				530.86	0.000761641	0.000793843	0.00130642					530.86	-21.618	-4.14039	-23.0599	11.7682
						531.625	0.00208696	0.00169702								531.625	0.00061212	0.000402779							531.625	41.2535	6.78708	673.609	-8.90077	771.826	-9.64976				531.625	0.000721253	0.000821861	0.00131755					531.625	-5.94251	-13.0397	-23.1934	11.7714
						532.389	0.00230574	0.00202247								532.389	0.000709292	0.000401244							532.389	55.4774	-9.79593	673.856	-8.71891	772.401	-9.51227				532.389	0.000719794	0.00068278	0.00132884					532.389	-7.07161	5.27802	-23.3164	11.7688
						533.154	0.00229174	0.00222692								533.154	0.000497364	0.000790358							533.154	-45.5057	-12.3041	674.103	-8.53318	772.976	-9.37551				533.154	0.000745839	0.000570987	0.00134028					533.154	-13.4045	26.5565	-23.429	11.7607
						533.919	0.00217815	0.00200378								533.919	0.000798483	0.000982608							533.919	-20.6755	2.84137	674.351	-8.34344	773.55	-9.23948				533.919	0.000739993	0.000770674	0.00135189					533.919	7.09454	-4.06189	-23.5314	11.7471
						534.683	0.00189923	0.00153458								534.683	0.00058887	0.000679546							534.683	-14.2974	-9.8505	674.598	-8.14962	774.125	-9.10422				534.683	0.000697234	0.000824865	0.00136366					534.683	-16.9729	-16.7703	-23.6235	11.728
						535.448	0.00211983	0.00185569								535.448	0.000965158	0.000671077							535.448	35.9461	-8.37265	674.845	-7.9516	774.7	-8.96975				535.448	0.000849757	0.000812982	0.00137559					535.448	-6.5403	4.42341	-23.7056	11.7036
						536.212	0.00220994	0.00162285								536.212	0.00125701	0.00114723							536.212	9.13244	-11.3072	675.093	-7.74933	775.275	-8.83609				536.212	0.000841097	0.000866885	0.00138768					536.212	-14.9118	-3.01967	-23.7776	11.6738
						536.977	0.00221337	0.00206791								536.977	0.000671141	0.000668896							536.977	0.335015	-11.8736	675.34	-7.54271	775.849	-8.70327				536.977	0.000872967	0.000898242	0.00139993					536.977	-5.91393	-2.85397	-23.8398	11.6389
						537.741	0.00217746	0.0021411								537.741	0.000856327	0.000567001							537.741	40.655	-13.1626	675.587	-7.3317	776.424	-8.57131				537.741	0.000769058	0.000669856	0.00141234					537.741	-7.29434	13.7884	-23.8923	11.5989
						538.505	0.00231533	0.00237222								538.505	0.000848256	0.000464684							538.505	58.4295	18.5434	675.835	-7.11624	776.999	-8.44024				538.505	0.000793021	0.000693547	0.00142491					538.505	-18.0152	13.3831	-23.9352	11.5539
						539.269	0.00193757	0.0013777								539.269	0.000748783	0.000461979							539.269	47.3758	-3.78901	676.082	-6.89629	777.573	-8.31006				539.269	0.000754954	0.000848363	0.00143763					539.269	-14.4074	-11.6519	-23.9687	11.5039
						540.034	0.00236381	0.0022082								540.034	0.000743978	0.000553506							540.034	29.3603	-7.45359	676.329	-6.67183	778.148	-8.18081				540.034	0.000810727	0.000772606	0.00145051					540.034	-7.45359	4.81517	-23.993	11.4491
						540.798	0.00225153	0.0019912								540.798	0.00101215	0.000817884							540.798	21.2304	-1.20039	676.576	-6.44283	778.723	-8.0525				540.798	0.000774233	0.000831921	0.00146355					540.798	-2.2814	-7.18332	-24.0083	11.3896
						541.561	0.00221636	0.00259309								541.561	0.00101654	0.000910664							541.561	10.9877	21.3066	676.824	-6.2093	779.298	-7.92515				541.561	0.000798575	0.000732288	0.00147675					541.561	-12.8149	8.66009	-24.0147	11.3254
						542.325	0.00219941	0.00205994								542.325	0.000455208	0.000722413							542.325	-45.3805	8.71918	677.071	-5.97122	779.872	-7.79878				542.325	0.000821968	0.000904077	0.00149009					542.325	-15.9275	-9.51418	-24.0124	11.2567
						543.089	0.00242898	0.00198309								543.089	0.000729328	0.000450816							543.089	47.1997	-7.16743	677.318	-5.72864	780.447	-7.6734				543.089	0.000912686	0.000875023	0.0015036					543.089	-6.26928	4.21363	-24.0017	11.1836
						543.853	0.00218818	0.00214614								543.853	0.000726085	0.000626623							543.853	14.7056	-1.17668	677.566	-5.48157	781.022	-7.54904				543.853	0.000814775	0.000837195	0.00151725					543.853	-19.299	-2.71443	-23.9828	11.1061
						544.617	0.00239011	0.00235078								544.617	0.000543183	0.000357175							544.617	41.3188	10.5176	677.813	-5.23005	781.596	-7.42572				544.617	0.000804242	0.000825277	0.00153105					544.617	-12.2232	-2.5818	-23.9559	11.0244
						545.38	0.00251388	0.00194652								545.38	0.000895175	0.00106063							545.38	-16.9196	2.02516	678.06	-4.97414	782.171	-7.30343				545.38	0.000937839	0.000960503	0.00154501					545.38	-14.6539	-2.38778	-23.9213	10.9385
						546.144	0.002602	0.00242743								546.144	0.000713012	0.000617829							546.144	14.3043	8.10517	678.308	-4.71391	782.746	-7.18221				546.144	0.000794071	0.000929989	0.00155911					546.144	-5.01597	-15.7672	-23.8792	10.8487
						546.907	0.00237187	0.00171665								546.907	0.00105914	0.000960028							546.907	9.81666	1.4725	678.555	-4.44943	783.32	-7.06207				546.907	0.000879456	0.000953096	0.00157336					546.907	-31.2925	-8.03691	-23.8298	10.7549
						547.671	0.00236528	0.0021131								547.671	0.00114165	0.000959358							547.671	17.353	-6.27847	678.802	-4.1808	783.895	-6.94301				547.671	0.000875248	0.000949668	0.00158775					547.671	-1.83071	-8.15595	-23.7734	10.6573
						548.434	0.00194115	0.00208003								548.434	0.000793021	0.000956439							548.434	-18.682	0.0737038	679.05	-3.90811	784.47	-6.82505				548.434	0.00101729	0.00103968	0.00160229					548.434	6.73314	-2.1767	-23.7103	10.556
						549.197	0.0022488	0.00259093								549.197	0.00087108	0.000779153							549.197	11.1411	-2.91105	679.297	-3.63147	785.045	-6.70821				549.197	0.000840823	0.000975974	0.00161697					549.197	-22.3739	-14.8779	-23.6407	10.4511
						549.96	0.00274697	0.00218753								549.96	0.000702679	0.000522785							549.96	29.3594	2.29495	679.544	-3.35101	785.619	-6.5925				549.96	0.000865651	0.000946807	0.00163178					549.96	-8.61953	-8.95533	-23.565	10.3427
						550.723	0.00253139	0.0022725								550.723	0.000520156	0.000686047							550.723	-27.5064	-3.43404	679.792	-3.06687	786.194	-6.47792				550.723	0.000865976	0.00103072	0.00164673					550.723	-1.80068	-17.3718	-23.4833	10.231
						551.486	0.00242009	0.0025578								551.486	0.000693301	0.00068593							551.486	1.06888	0.012175	680.039	-2.77919	786.769	-6.36449				551.486	0.000944125	0.00102401	0.00166182					551.486	2.7519	-8.11758	-23.3959	10.116
						552.249	0.00241838	0.00196406								552.249	0.000860067	0.00102731							552.249	-17.7222	0.418846	680.286	-2.48813	787.343	-6.25221				552.249	0.00105452	0.00104807	0.00167704					552.249	-12.9378	0.613727	-23.3032	9.9978
						553.012	0.0025015	0.00225203								553.012	0.00111244	0.000927957							553.012	18.0833	7.97175	680.534	-2.19384	787.918	-6.14111				553.012	0.00105197	0.00101589	0.0016924					553.012	-4.57585	3.49016	-23.2054	9.8766
						553.775	0.00249426	0.00254677								553.775	0.000340977	0.000337809							553.775	0.933314	-1.66102	680.781	-1.89651	788.493	-6.03117				553.775	0.00101451	0.00100525	0.00170787					553.775	-17.2527	0.917288	-23.1028	9.75246
						554.538	0.00238616	0.00203548								554.538	0.000844309	0.00092081							554.538	-8.66808	0.37335	681.028	-1.59632	789.068	-5.92242				554.538	0.000973818	0.000965837	0.00172348					554.538	3.03994	0.822951	-22.9956	9.62551
						555.301	0.00254378	0.00257437								555.301	0.000672043	0.000830634							555.301	-21.1078	7.06328	681.275	-1.29347	789.642	-5.81486				555.301	0.00104614	0.00103746	0.00173921					555.301	-0.758991	0.833424	-22.8842	9.49585
						556.063	0.00252329	0.00228571								556.063	0.0011598	0.00106053							556.063	8.94212	7.99595	681.523	-0.98814	790.217	-5.70849				556.063	0.0010068	0.00102241	0.00175505					556.063	-19.3824	-1.53848	-22.7688	9.3636
						556.826	0.00223344	0.00218444								556.826	0.000747384	0.000736016							556.826	1.53276	7.93599	681.77	-0.680552	790.792	-5.60333				556.826	0.000888697	0.00104323	0.00177102					556.826	-0.451038	-15.9975	-22.6497	9.22887
						557.588	0.0023026	0.00244476								557.588	0.000665225	0.000574949							557.588	14.5587	-9.15846	682.017	-0.370918	791.366	-5.49938				557.588	0.00101561	0.0011153	0.0017871					557.588	-6.94329	-9.3568	-22.5272	9.09176
						558.351	0.00249736	0.00263331								558.351	0.000907815	0.000654611							558.351	32.4117	-14.6242	682.265	-0.0594559	791.941	-5.39664				558.351	0.0010913	0.00108245	0.00180329					558.351	-8.98729	0.813813	-22.4015	8.9524
						559.113	0.00217824	0.00230755								559.113	0.00057316	0.000727214							559.113	-23.6938	3.03403	682.512	0.253607	792.516	-5.29511				559.113	0.00107736	0.00104753	0.00181958					559.113	-15.7384	2.80748	-22.273	8.81088
						559.875	0.00245214	0.00221955								559.875	0.000892205	0.000481541							559.875	59.7875	-7.74874	682.759	0.568035	793.09	-5.19481				559.875	0.000969754	0.00114215	0.00183599					559.875	-18.1386	-16.3257	-22.1418	8.66733
						560.637	0.00275221	0.00232407								560.637	0.0010446	0.000638519							560.637	48.2531	-1.51025	683.007	0.8836	793.665	-5.09573				560.637	0.000969398	0.000957706	0.00185249					560.637	-18.523	1.21351	-22.0083	8.52186
						561.399	0.00222696	0.00210353								561.399	0.000792205	0.000863693							561.399	-8.63444	8.59633	683.254	1.20005	794.24	-4.99787				561.399	0.000989609	0.00102928	0.00186909					561.399	-3.34458	-3.93028	-21.8726	8.37456
						562.162	0.00222469	0.00201207								562.162	0.000787278	0.000784129							562.162	0.400703	2.77106	683.501	1.51716	794.815	-4.90125				562.162	0.00110446	0.00122162	0.00188579					562.162	-3.48045	-10.0737	-21.7352	8.22556
						562.924	0.002294	0.00217352								562.924	0.000706769	0.000544281							562.924	25.9763	-1.88786	683.749	1.83467	795.389	-4.80586				562.924	0.00110019	0.00114219	0.00190258					562.924	-12.5685	-3.74562	-21.5961	8.07495
						563.685	0.00256387	0.00225063								563.685	0.000933126	0.000999155							563.685	-6.83426	-3.27392	683.996	2.15233	795.964	-4.71169				563.685	0.00116971	0.00123822	0.00191946					563.685	-22.1272	-5.69023	-21.4557	7.92286
						564.447	0.0020189	0.00208088								564.447	0.000850209	0.000847784							564.447	0.285568	-5.65436	684.243	2.46991	796.539	-4.61876				564.447	0.00101002	0.00125291	0.00193642					564.447	-3.37179	-21.4667	-21.3141	7.76937
						565.209	0.00217667	0.0023375								565.209	0.00100062	0.00045791							565.209	74.4183	6.3532	684.491	2.78714	797.113	-4.52707				565.209	0.00102311	0.00126601	0.00195345					565.209	-14.8031	-21.2225	-21.1717	7.61461
						565.971	0.00242413	0.00240385								565.971	0.000536111	0.00045565							565.971	16.2259	8.64025	684.738	3.10378	797.688	-4.4366				565.971	0.00121356	0.00125861	0.00197057					565.971	-13.9793	-3.64413	-21.0286	7.45867
						566.732	0.00253348	0.00196674								566.732	0.000539001	0.000613168							566.732	-12.8744	-7.18866	684.985	3.41958	798.263	-4.34737				566.732	0.0011129	0.00127074	0.00198776					566.732	-8.51802	-13.2439	-20.885	7.30166
						567.494	0.00217549	0.00251437								567.494	0.000911093	0.000527864							567.494	53.2648	1.17438	685.233	3.7343	798.838	-4.25936				567.494	0.00124076	0.00132023	0.00200501					567.494	-12.9972	-6.2064	-20.7412	7.14369
						568.255	0.00240427	0.0019385								568.255	0.00105804	0.000901917							568.255	15.9314	-0.0972068	685.48	4.04768	799.412	-4.17259				568.255	0.00125764	0.00114912	0.00202233					568.255	-10.6832	9.01862	-20.5973	6.98484
						569.017	0.00232288	0.00195556								569.017	0.000674764	0.000744879							569.017	-9.87786	7.73407	685.727	4.35949	799.987	-4.08704				569.017	0.00114344	0.00127856	0.00203971					569.017	-14.0143	-11.1573	-20.4536	6.82523
						569.778	0.00232933	0.00232122								569.778	0.000899011	0.000744214							569.778	18.8407	0.682362	685.974	4.66947						569.778	0.00113505	0.00126455	0.00205714					569.778	-12.1505	-10.7941	-20.3102	6.66495
						570.539	0.00229662	0.0020218								570.539	0.0010566	0.000901984							570.539	15.7889	-1.21529	686.222	4.97741						570.539	0.00121051	0.00131519	0.00207463					570.539	-12.6131	-8.28954	-20.1673	6.50411
						571.301	0.00259624	0.00247897								571.301	0.000596258	0.000520291							571.301	13.6075	-3.24709	686.469	5.28305						571.301	0.00108638	0.00121452	0.00209216					571.301	-18.9544	-11.1381	-20.0251	6.34279
						572.062	0.00204608	0.00202983								572.062	0.000830628	0.000897599							572.062	-7.7503	-9.96448	686.716	5.58619						572.062	0.0011743	0.00123019	0.00210973					572.062	-5.91043	-4.64858	-19.8837	6.1811
						572.823	0.00221024	0.00211063								572.823	0.00081669	0.000883978							572.823	-7.9131	2.8663	686.964	5.88657						572.823	0.00122305	0.00139701	0.00212734					572.823	-0.0322666	-13.2791	-19.7433	6.01913
						573.584	0.00250313	0.00221533								573.584	0.00059515	0.000441761							573.584	29.5856	-0.227524	687.211	6.18401						573.584	0.00107599	0.00118335	0.00214498					573.584	-25.0174	-9.5036	-19.604	5.85696
						574.345	0.0024467	0.00233625								574.345	0.000744158	0.000667507							574.345	10.8597	-8.51361	687.458	6.47827						574.345	0.0011709	0.00113387	0.00216265					574.345	3.0323	3.21395	-19.466	5.6947
						575.105	0.0021025	0.00216544								575.105	0.000516453	0.000584667							575.105	-12.39	-2.8512	687.706	6.76915						575.105	0.00118568	0.001338	0.00218035					575.105	-2.15375	-12.0713	-19.3293	5.53243
						575.866	0.00238453	0.00226166								575.866	0.000655833	0.000654736							575.866	0.167459	-3.16331	687.953	7.05646						575.866	0.00110567	0.00127468	0.00219806					575.866	-13.7846	-14.2002	-19.1941	5.37024
						576.627	0.00209077	0.00188631								576.627	0.000652079	0.000793937							576.627	-19.6205	12.3532	688.2	7.33999						576.627	0.00114374	0.00122708	0.00221578					576.627	-9.51632	-7.03063	-19.0605	5.20821
						577.388	0.00234864	0.00231541								577.388	0.000431655	0.000428816							577.388	0.659686	-4.37129	688.448	7.61957						577.388	0.00128727	0.00126045	0.00223351					577.388	-17.3626	2.10597	-18.9286	5.04644
						578.148	0.00210084	0.00214648								578.148	0.000507099	0.000718081							578.148	-34.4409	-0.524034	688.695	7.89501						578.148	0.00125848	0.00137126	0.00225125					578.148	-21.4444	-8.57778	-18.7984	4.885
						578.909	0.00246349	0.00214961								578.909	0.000648088	0.000717566							578.909	-10.175	-4.93701	688.942	8.16615						578.909	0.00126716	0.00128396	0.00226898					578.909	-5.09402	-1.31687	-18.6701	4.72397
						579.669	0.00212295	0.00207272								579.669	0.000503452	0.000784537							579.669	-43.6471	-4.1759	689.19	8.43281						579.669	0.00107848	0.00127348	0.00228671					579.669	-19.156	-16.5822	-18.5437	4.56344
						580.429	0.00230211	0.00198088								580.429	0.00107458	0.000853424							580.429	22.941	-8.44234	689.437	8.69486						580.429	0.00124759	0.00144349	0.00230442					580.429	-19.368	-14.5592	-18.4193	4.40348
						581.19	0.00231049	0.00234294								581.19	0.000570817	0.000923952							581.19	-47.2494	-2.63545	689.684	8.95213						581.19	0.00125043	0.00126231	0.00232212					581.19	-25.3248	-0.946134	-18.2969	4.24416
						581.95	0.00227253	0.00195645								581.95	0.000710934	0.000706964							581.95	0.560065	-0.806017	689.932	9.20449						581.95	0.00122764	0.00133231	0.0023398					581.95	-12.6893	-8.17785	-18.1766	4.08557
						582.71	0.00204463	0.00200104								582.71	0.000861698	0.000996583							582.71	-14.5172	3.13085	690.179	9.45181						582.71	0.00122258	0.00123893	0.00235745					582.71	-14.6109	-1.32903	-18.0583	3.92777
						583.47	0.00247612	0.00233302								583.47	0.000711896	0.00077777							583.47	-8.84416	10.9387	690.426	9.69398						583.47	0.00119361	0.00136618	0.00237506					583.47	-11.3944	-13.483	-17.9422	3.77084
						584.23	0.00265698	0.00248671								584.23	0.000709522	0.000775686							584.23	-8.90973	5.20414	690.673	9.93086						584.23	0.00119249	0.00122675	0.00239264					584.23	-20.8963	-2.8325	-17.8282	3.61484
						584.99	0.00240749	0.00226185								584.99	0.000856837	0.000923361							584.99	-7.4738	-5.79621	690.921	10.1624						584.99	0.00131462	0.00142219	0.00241017					584.99	-13.2626	-7.86126	-17.7164	3.45984
						585.75	0.00211026	0.0018941								585.75	0.000772906	0.000769877							585.75	0.392706	-2.91098	691.168	10.3884						585.75	0.0012024	0.00137637	0.00242766					585.75	-23.4453	-13.4921	-17.6067	3.30591
						586.509	0.00264597	0.00259538								586.509	0.000493827	0.00055862							586.509	-12.3128	5.50215	691.415	10.6089						586.509	0.00110011	0.00125173	0.00244509					586.509	-18.2573	-12.8937	-17.4992	3.15311
						587.269	0.00240043	0.00234823								587.269	0.000571184	0.000637078							587.269	-10.9073	2.91718	691.663	10.8237						587.269	0.00126327	0.00130783	0.00246246					587.269	-9.43699	-3.46599	-17.3938	3.00149
						588.029	0.00219529	0.00205938								588.029	0.000706314	0.000840101							588.029	-17.3028	-14.9938	691.91	11.0328						588.029	0.00111732	0.00131631	0.00247977					588.029	-22.7817	-16.3534	-17.2906	2.85112
						588.788	0.00227472	0.00220601								588.788	0.00104807	0.000969798							588.788	7.75807	-0.391134	692.157	11.2361						588.788	0.00117167	0.00128664	0.002497					588.788	-3.71931	-9.35317	-17.1894	2.70206
						589.548	0.00210379	0.00203926								589.548	0.000690608	0.000891877							589.548	-25.4371	-6.54989	692.405	11.4336						589.548	0.00104705	0.00113958	0.00251416					589.548	-16.3379	-8.46274	-17.0902	2.55435
						590.307	0.0026178	0.00246159								590.307	0.000824686	0.000821187							590.307	0.425182	-2.08276	692.652	11.6253						590.307	0.00107059	0.00115627	0.00253125					590.307	-25.24	-7.6949	-16.9931	2.40806
						591.067	0.0026434	0.00223502								591.067	0.000624003	0.000552029							591.067	12.2403	1.42086	692.899	11.811						591.067	0.0011912	0.00118808	0.00254824					591.067	-19.8469	0.26172	-16.898	2.26324
						591.826	0.00234294	0.00218855								591.826	0.000685589	0.000882912							591.826	-25.1607	2.15387	693.147	11.9907						591.826	0.00116067	0.00126618	0.00256514					591.826	-8.05247	-8.69521	-16.8048	2.11993
						592.585	0.00249377	0.00226453								592.585	0.000813173	0.000876838							592.585	-7.53422	-6.67611	693.394	12.1645						592.585	0.00106514	0.00114991	0.00258195					592.585	-14.1241	-7.65403	-16.7134	1.97818
						593.344	0.00257136	0.00251025								593.344	0.000611704	0.000747892							593.344	-20.0336	1.85548	693.641	12.3322						593.344	0.00103928	0.00112596	0.00259866					593.344	-0.898213	-8.00633	-16.6238	1.83804
						594.103	0.00238969	0.00224048								594.103	0.000808952	0.00060346							594.103	29.0981	-0.545899	693.889	12.494						594.103	0.0011589	0.00117598	0.00261526					594.103	-21.2483	-1.46315	-16.536	1.69955
						594.862	0.00257003	0.00267447								594.862	0.000734459	0.000798722							594.862	-8.3829	1.26595	694.136	12.6497						594.862	0.00107795	0.0011137	0.00263174					594.862	-11.3619	-3.26258	-16.4499	1.56274
						595.621	0.00254604	0.002473								595.621	0.000669568	0.000738156							595.621	-9.7445	10.7184	694.383	12.7995						595.621	0.00114582	0.00124588	0.00264811					595.621	-17.1045	-8.36783	-16.3653	1.42768
						596.38	0.00253872	0.00246184								596.38	0.00106645	0.00100207							596.38	6.22496	-9.47511	694.631	12.9432						596.38	0.00100709	0.00115355	0.00266436					596.38	-13.8749	-13.5567	-16.2822	1.29438
						597.139	0.00261802	0.00236503								597.139	0.000861498	0.000858596							597.139	0.337397	-16.6793	694.878	13.0809						597.139	0.000998149	0.001142	0.00268048					597.139	-14.1764	-13.4433	-16.2006	1.16288
						597.897	0.00277848	0.00267271								597.897	0.00072397	0.000857068							597.897	-16.8367	-14.7983	695.125	13.2127						597.897	0.000999063	0.00105564	0.00269646					597.897	-15.7975	-5.50688	-16.1203	1.03323
						598.656	0.00276567	0.00227902								598.656	0.000781555	0.000846575							598.656	-7.98699	-18.8232	695.372	13.3385						598.656	0.000974861	0.0010134	0.00271231					598.656	-10.4503	-3.87681	-16.0413	0.905448
						599.414	0.00270453	0.00286486								599.414	0.00091677	0.00111242							599.414	-19.2835	7.76117	695.62	13.4584						599.414	0.000969072	0.00111159	0.00272802					599.414	-20.3007	-13.6994	-15.9635	0.779566
						600.173	0.00291691	0.00265829								600.173	0.000724304	0.000854083							600.173	-16.4446	3.95407	695.867	13.5724						600.173	0.000924556	0.00106051	0.00274358					600.173	-17.7708	-13.6977	-15.8867	0.655615
						600.931	0.00298137	0.00272414								600.931	0.0009098	0.00090609							600.931	0.408575	16.049	696.114	13.6806						600.931	0.000882287	0.00108152	0.00275898					600.931	-15.2829	-20.2907	-15.8109	0.53362
						601.69	0.00315065	0.00265082								601.69	0.000839848	0.00103073							601.69	-20.4088	-2.93198	696.362	13.7829						601.69	0.00105891	0.00111476	0.00277423					601.69	-8.86993	-5.13852	-15.7359	0.413606
						602.448	0.00303453	0.00287127								602.448	0.000914614	0.00116626							602.448	-24.1862	-0.60372	696.609	13.8795						602.448	0.000970187	0.000984667	0.00278932					602.448	-11.0744	-1.48148	-15.6618	0.295597
						603.206	0.00321014	0.00320231								603.206	0.000645078	0.00122006							603.206	-61.6557	1.40596	696.856	13.9704						603.206	0.00096864	0.000961423	0.00280425					603.206	-19.0108	0.747887	-15.5883	0.179613
						603.964	0.00279951	0.00288369								603.964	0.00103219	0.00102466							603.964	0.732741	11.6142	697.104	14.0556						603.964	0.000770354	0.000948652	0.002819					603.964	-7.27264	-20.7443	-15.5154	0.065675
						604.722	0.0031941	0.00305906								604.722	0.00104746	0.0011044							604.722	-5.29169	-8.48512	697.351	14.1352						604.722	0.000853381	0.000945123	0.00283357					604.722	-13.5545	-10.202	-15.443	-0.046201
						605.48	0.00327011	0.00316731								605.48	0.000908737	0.00141716							605.48	-43.7185	-1.30652	697.598	14.2093						605.48	0.000863021	0.000973903	0.00284797					605.48	-9.32295	-12.0727	-15.371	-0.155998
						606.238	0.00295907	0.00343122								606.238	0.00124476	0.00136037							606.238	-8.8755	-3.04566	697.846	14.2779						606.238	0.000773505	0.00094869	0.00286219					606.238	-11.6859	-20.3443	-15.2992	-0.263702
						606.996	0.00349508	0.00349373								606.996	0.00116535	0.00128							606.996	-9.37696	16.4312	698.093	14.3411						606.996	0.000749716	0.000767754	0.00287621					606.996	-21.5915	-2.37738	-15.2276	-0.369299
						607.753	0.00347362	0.00331518								607.753	0.00123009	0.00134953							607.753	-9.25995	-18.384	698.34	14.3989						607.753	0.000867303	0.000926467	0.00289005					607.753	-4.88657	-6.59661	-15.156	-0.47278
						608.511	0.00359242	0.00365282								608.511	0.00104486	0.001295							608.511	-21.3805	-1.83939	698.588	14.4514						608.511	0.000862052	0.000943339	0.00290369					608.511	0.442025	-9.005	-15.0844	-0.574133
						609.269	0.00358277	0.00337176								609.269	0.00109791	0.00140809							609.269	-24.7552	-13.3416	698.835	14.4987						609.269	0.000819394	0.000940244	0.00291712					609.269	-5.11267	-13.7359	-15.0127	-0.673353
						610.026	0.0036523	0.00393453								610.026	0.00108177	0.00133325							610.026	-20.8263	8.24833	699.082	14.5409						610.026	0.000801041	0.000879894	0.00293036					610.026	-12.8601	-9.38204	-14.9407	-0.77043
						610.784	0.00356016	0.00360473								610.784	0.00140737	0.00165679							610.784	-16.2798	-5.64732	699.33	14.5779						610.784	0.000836537	0.000938855	0.00294339					610.784	-12.3302	-11.5262	-14.8684	-0.865361
						611.541	0.00353527	0.00335126								611.541	0.00121096	0.00165901							611.541	-31.2231	1.10516	699.577	14.61						611.541	0.000911812	0.000955452	0.00295621					611.541	-9.21042	-4.67423	-14.7956	-0.958144
						612.298	0.00401574	0.00391875								612.298	0.00120246	0.00151573							612.298	-23.05	-2.63665	699.824	14.6372						612.298	0.000807611	0.000887802	0.00296881					612.298	-16.7056	-9.45968	-14.7223	-1.04877
						613.056	0.00397534	0.00419403								613.056	0.00114402	0.00127154							613.056	-10.558	7.67575	700.071	14.6595						613.056	0.00069024	0.000804332	0.0029812					613.056	-18.8498	-15.2675	-14.6483	-1.13725
						613.813	0.00394049	0.00403852								613.813	0.00119048	0.00174422							613.813	-37.7378	-7.4576	700.319	14.677						613.813	0.000784083	0.000801345	0.00299337					613.813	-10.7954	-2.17753	-14.5736	-1.22358
						614.57	0.0039072	0.00404229								614.57	0.00134383	0.00171342							614.57	-24.1778	-12.3169	700.566	14.6898						614.57	0.000782794	0.000841059	0.00300531					614.57	-17.4176	-7.17615	-14.4981	-1.30775
						615.327	0.00399641	0.00406918								615.327	0.00134288	0.00159205							615.327	-16.9796	-6.69344	700.813	14.698						615.327	0.000647948	0.000745259	0.00301703					615.327	-12.7821	-13.9693	-14.4217	-1.38978
						616.084	0.00427006	0.00464864								616.084	0.00112577	0.00155763							616.084	-32.1873	0.060837	701.061	14.7017						616.084	0.000686127	0.000724184	0.00302851					616.084	-20.8775	-5.39701	-14.3443	-1.46967
						616.841	0.00470297	0.00459406								616.841	0.00139683	0.00177372							616.841	-23.7749	-4.74451	701.308	14.7008						616.841	0.000684489	0.000817041	0.00303977					616.841	3.25859	-17.6555	-14.2657	-1.54742
						617.597	0.00474086	0.00459559								617.597	0.00152662	0.00189813							617.597	-21.6958	10.4921	701.555	14.6956						617.597	0.000757885	0.000850866	0.00305079					617.597	-16.7008	-11.5594	-14.186	-1.62304
						618.354	0.00488878	0.00521685								618.354	0.00150669	0.00181887							618.354	-18.7746	-2.81783	701.803	14.686						618.354	0.000740092	0.00084888	0.00306158					618.354	-10.6838	-13.6929	-14.1051	-1.69655
						619.111	0.00463076	0.00497665								619.111	0.00157075	0.00188064							619.111	-17.9577	3.13004	702.05	14.6722						619.111	0.000698446	0.000734356	0.00307212					619.111	-14.0316	-5.0126	-14.0228	-1.76794
						619.867	0.00496954	0.00530705								619.867	0.00158178	0.00208346							619.867	-27.3754	14.4545	702.297	14.6542						619.867	0.000732996	0.000789312	0.00308243					619.867	-8.41617	-7.39865	-13.9391	-1.83723
						620.624	0.00563818	0.005721								620.624	0.00151534	0.00181852							620.624	-18.188	8.77796	702.545	14.6321						620.624	0.000669575	0.000746197	0.00309249					620.624	-9.47898	-10.8242	-13.8539	-1.90443
						621.38	0.00463829	0.0051602								621.38	0.00151029	0.00206715							621.38	-31.1319	-2.04303	702.792	14.606						621.38	0.000696285	0.000732982	0.00310231					621.38	-5.33625	-5.13519	-13.7671	-1.96956
						622.137	0.00560429	0.00574044								622.137	0.00174607	0.00221634							622.137	-23.7365	-1.66712	703.039	14.5759						622.137	0.000656979	0.000803305	0.00311189					622.137	-1.66712	-20.0407	-13.6787	-2.03262
						622.893	0.00541721	0.00540417								622.893	0.00182104	0.00223367							622.893	-20.3532	-6.87787	703.287	14.542						622.893	0.000755755	0.000866034	0.00312121					622.893	-12.4216	-13.5996	-13.5887	-2.09363
						623.649	0.00568274	0.00590446								623.649	0.00200854	0.00256106							623.649	-24.1826	7.05391	703.534	14.5042						623.649	0.000713047	0.000785606	0.00313029					623.649	-0.419727	-9.68327	-13.4969	-2.15261
						624.405	0.00588002	0.00619757								624.405	0.00160316	0.00257353							624.405	-46.4661	-3.28951	703.781	14.4627						624.405	0.000782025	0.000848592	0.00313911					624.405	-13.9601	-8.16469	-13.4032	-2.20958
						625.161	0.00572701	0.00603								625.161	0.00193629	0.00265285							625.161	-31.2284	17.0289	704.029	14.4176						625.161	0.000778328	0.000863947	0.00314769					625.161	-7.59476	-10.4269	-13.3077	-2.26455
						625.917	0.00594342	0.00609756								625.917	0.00215517	0.0026301							625.917	-19.8494	-4.53261	704.276	14.3688						625.917	0.000724652	0.000914199	0.00315601					625.917	0.137516	-23.1317	-13.2103	-2.31753
						626.673	0.00616211	0.00643257								626.673	0.00207811	0.00283714							626.673	-30.8844	2.71815	704.523	14.3165						626.673	0.000647298	0.000841477	0.00316408					626.673	-2.41089	-26.0857	-13.1109	-2.36856
						627.429	0.00593472	0.0060698								627.429	0.0021139	0.00264176							627.429	-22.1993	2.25356	704.77	14.2608						627.429	0.000678413	0.000791095	0.0031719					627.429	-21.7759	-15.3359	-13.0096	-2.41764
						628.185	0.0064436	0.00657702								628.185	0.00223256	0.00302208							628.185	-30.0505	-4.88247	705.018	14.2016						628.185	0.000680131	0.000804686	0.00317946					628.185	-10.0044	-16.7772	-12.9061	-2.4648
						628.94	0.0059885	0.00660893								628.94	0.00242527	0.00293554							628.94	-19.0369	0.405548	705.265	14.1392						628.94	0.000735225	0.000807891	0.00318677					628.94	-10.894	-9.41811	-12.8006	-2.51006
						629.696	0.00660689	0.00659868								629.696	0.00234293	0.00300227							629.696	-24.6702	0.988859	705.512	14.0734						629.696	0.000762428	0.000857273	0.00319383					629.696	-1.47495	-11.7115	-12.6929	-2.55344
						630.451	0.00671875	0.00661911								630.451	0.00223686	0.00296351							630.451	-27.9462	15.5997	705.76	14.0045						630.451	0.000731639	0.000766556	0.00320063					630.451	-9.71129	-4.66121	-12.583	-2.59496
						631.207	0.0066081	0.00739044								631.207	0.00226355	0.00272843							631.207	-18.6251	1.13545	706.007	13.9324						631.207	0.0007338	0.000804912	0.00320718					631.207	5.43736	-9.24304	-12.471	-2.63465
						631.962	0.00667037	0.00714557								631.962	0.00257985	0.00336247							631.962	-26.3406	7.98904	706.254	13.8573						631.962	0.000681599	0.00082699	0.00321347					631.962	8.22689	-19.2751	-12.3567	-2.67253
						632.718	0.0067626	0.00693409								632.718	0.00253305	0.00342277							632.718	-29.8773	14.0441	706.502	13.7791						632.718	0.000736085	0.0008788	0.00321952					632.718	-1.47906	-17.675	-12.2402	-2.70863
						633.473	0.00684668	0.00772933								633.473	0.00243072	0.002886							633.473	-17.1263	4.80869	706.749	13.6981						633.473	0.000800134	0.000906669	0.00322531					633.473	-4.84751	-12.4835	-12.1214	-2.74296
						634.228	0.0069515	0.00749203								634.228	0.00244918	0.0034512							634.228	-33.9646	6.60475	706.996	13.6141						634.228	0.000873817	0.000941342	0.00323085					634.228	4.5483	-7.44006	-12.0003	-2.77556
						634.983	0.00732121	0.00788214								634.983	0.00225129	0.00332648							634.983	-38.5525	18.0762	707.244	13.5273						634.983	0.000915802	0.000961485	0.00323614					634.983	0.633626	-4.8669	-11.8769	-2.80645
						635.738	0.00788754	0.00836356								635.738	0.00238313	0.00314105							635.738	-27.4397	17.781	707.491	13.4377						635.738	0.000850922	0.00100688	0.00324118					635.738	0.532689	-16.7898	-11.7511	-2.83565
						636.493	0.00683049	0.0073754								636.493	0.00268686	0.0036245							636.493	-29.7129	5.58775	707.738	13.3454						636.493	0.000854399	0.00105052	0.00324598					636.493	-0.961298	-20.5907	-11.6231	-2.8632
						637.248	0.007109	0.00806999								637.248	0.00272678	0.00377766							637.248	-32.3127	10.1084	707.986	13.2505						637.248	0.000918291	0.00106118	0.00325053					637.248	4.28945	-14.4367	-11.4927	-2.88911
						638.003	0.00849341	0.00888653								638.003	0.0026498	0.00356697							638.003	-29.5062	6.54805	708.233	13.153						638.003	0.000942187	0.000992807	0.00325484					638.003	4.39906	-5.232	-11.36	-2.91342
						638.758	0.00697891	0.00774279								638.758	0.0027555	0.00303306							638.758	-9.59012	9.66785	708.48	13.0529						638.758	0.000934824	0.00115257	0.0032589					638.758	-7.48135	-20.8626	-11.2249	-2.93615
						639.512	0.00751404	0.00783486								639.512	0.0028834	0.00355492							639.512	-20.8601	10.8798	708.728	12.9503						639.512	0.000805063	0.00100264	0.00326273					639.512	5.53624	-21.8592	-11.0876	-2.95734
						640.267	0.00733243	0.00779562								640.267	0.00285408	0.00381679							640.267	-28.863	23.9018	708.975	12.8453						640.267	0.000845801	0.00110038	0.00326632					640.267	3.76365	-26.1616	-10.9478	-2.977
						641.021	0.00782361	0.00828897								641.021	0.0027434	0.00338512							641.021	-20.942	11.5195	709.222	12.738						641.021	0.00104297	0.00118422	0.00326967					641.021	-4.44877	-12.6845	-10.8058	-2.99517
						641.776	0.0070228	0.00811664								641.776	0.00277962	0.00352597							641.776	-23.6724	8.52038	709.469	12.6283						641.776	0.00100465	0.00116522	0.00327279					641.776	7.64333	-14.7999	-10.6614	-3.01188
						642.53	0.00791014	0.00800976								642.53	0.00295998	0.00387369							642.53	-26.7415	6.24926	709.717	12.5164						642.53	0.00110998	0.0013175	0.00327568					642.53	6.65784	-17.0974	-10.5147	-3.02715
						643.284	0.00791288	0.00863964								643.284	0.00305774	0.00387481							643.284	-23.5722	18.3722	709.964	12.4022						643.284	0.00110396	0.00134265	0.00327834					643.284	1.71874	-19.5121	-10.3658	-3.04101
						644.039	0.00710604	0.00781308								644.039	0.00279042	0.00372395							644.039	-28.6607	8.26597	710.211	12.2859						644.039	0.00112729	0.00135202	0.00328078					644.039	6.94496	-18.1281	-10.2145	-3.05349
						644.793	0.0072987	0.00779915								644.793	0.00332306	0.00388454							644.793	-15.5801	16.2857	710.459	12.1674						644.793	0.00115476	0.00141271	0.003283					644.793	-6.95066	-20.0944	-10.061	-3.06463
						645.547	0.00759926	0.00804874								645.547	0.00312801	0.00435561							645.547	-32.8077	16.7228	710.706	12.0469						645.547	0.00120328	0.00144877	0.003285					645.547	-3.15069	-18.5132	-9.9053	-3.07444
						646.301	0.0076461	0.00818441								646.301	0.00310763	0.00399404							646.301	-24.9633	20.1106	710.953	11.9244						646.301	0.0012339	0.00142384	0.00328679					646.301	10.9869	-14.2937	-9.74736	-3.08296
						647.055	0.00749093	0.00775881								647.055	0.00310318	0.0039798							647.055	-24.7529	11.2424	711.201	11.7999						647.055	0.00126099	0.00150384	0.00328836					647.055	-4.24862	-17.5674	-9.58724	-3.09022
						647.808	0.007786	0.0084507								647.808	0.00322997	0.00402356							647.808	-21.8813	17.5629	711.448	11.6735						647.808	0.0013501	0.0016116	0.00328973					647.808	13.2412	-17.6589	-9.42496	-3.09625
						648.562	0.00786849	0.00832271								648.562	0.00338607	0.00429633							648.562	-23.6973	10.321	711.695	11.5453						648.562	0.00129534	0.00153539	0.00329089					648.562	12.2478	-16.9604	-9.26055	-3.10107
						649.316	0.00753059	0.00757235								649.316	0.00347098	0.00437973							649.316	-23.151	10.5042	711.943	11.4152						649.316	0.0013639	0.00162458	0.00329186					649.316	10.8125	-17.4454	-9.09405	-3.10471
						650.069	0.00757286	0.00756144								650.069	0.00329796	0.00415702							650.069	-23.0467	19.2254	712.19	11.2834						650.069	0.00141847	0.0016716	0.00329263					650.069	7.39914	-16.3839	-8.92548	-3.10721
						650.823	0.00755099	0.00810831								650.823	0.00325348	0.00421521							650.823	-25.7538	21.2281	712.437	11.1498						650.823	0.00147183	0.00170738	0.0032932					650.823	8.27097	-14.8182	-8.75488	-3.1086
						651.576	0.00796004	0.00826816								651.576	0.00398028	0.00475771							651.576	-17.7943	10.8571	712.685	11.0146						651.576	0.0015259	0.00203025	0.0032936					651.576	1.02805	-28.3648	-8.58229	-3.10889
						652.33	0.00792632	0.00814693								652.33	0.00333631	0.00430678							652.33	-25.3947	21.6718	712.932	10.8778						652.33	0.00171464	0.00203825	0.0032938					652.33	7.80924	-17.2461	-8.40775	-3.10812
						653.083	0.0081056	0.00845111								653.083	0.00333115	0.00432772							653.083	-26.0239	16.9444	713.179	10.7393						653.083	0.00176192	0.00216673	0.00329384					653.083	4.78775	-20.608	-8.23129	-3.10633
						653.836	0.00812568	0.00860343								653.836	0.00339629	0.00446482							653.836	-27.185	25.1266	713.427	10.5994						653.836	0.00166645	0.00195824	0.00329369					653.836	0.942624	-16.0998	-8.05295	-3.10353
						654.59	0.00842024	0.00843232								654.59	0.00366851	0.00444605							654.59	-19.164	6.31057	713.674	10.4579						654.59	0.0016401	0.00209217	0.00329338					654.59	14.4027	-24.2247	-7.87279	-3.09976
						655.343	0.00849093	0.0085277								655.343	0.00333492	0.00404641							655.343	-19.2782	18.4129	713.921	10.3151						655.343	0.00179271	0.00220471	0.00329291					655.343	11.4683	-20.6131	-7.69083	-3.09504
						656.096	0.0084647	0.00851439								656.096	0.00337758	0.00435781							656.096	-25.3441	14.8773	714.168	10.1708						656.096	0.00195598	0.00231031	0.00329227					656.096	9.26579	-16.6106	-7.50713	-3.08941
						656.849	0.00867209	0.00839539								656.849	0.00341952	0.00439874							656.849	-25.0495	23.5074	714.416	10.0252						656.849	0.0021089	0.00253568	0.00329148					656.849	-3.76119	-18.3776	-7.32173	-3.08289
						657.601	0.00863422	0.00916617								657.601	0.00344286	0.00398833							657.601	-14.6806	17.3646	714.663	9.87825						657.601	0.00205227	0.00253247	0.00329055					657.601	8.73981	-20.9478	-7.13469	-3.07551
						658.354	0.0089496	0.00883717								658.354	0.00364599	0.00414018							658.354	-12.6942	23.6676	714.91	9.73007						658.354	0.00212222	0.00257662	0.00328947					658.354	9.46129	-19.3412	0.00380812	-3.06729
						659.107	0.00912606	0.00881187								659.107	0.00373069	0.00438217							659.107	-16.0604	17.7085	715.158	9.58068						659.107	0.00211706	0.00269293	0.00328825					659.107	5.92558	-23.9449	0.00382429	-3.05827
						659.86	0.00910718	0.00856202								659.86	0.0039211	0.00457055							659.86	-15.2962	16.4766	715.405	9.43012						659.86	0.0022492	0.00269308	0.0032869					659.86	9.97719	-17.9623	0.003841	-3.04847
						660.612	0.00923574	0.0088								660.612	0.00354802	0.00421715							660.612	-17.2343	23.6448	715.652	9.27843						660.612	0.00246283	0.00299439	0.00328543					660.612	9.0173	-19.4811	0.00385825	-3.03792
						661.365	0.0091679	0.0091878								661.365	0.00358507	0.00448378							661.365	-22.276	16.2619	715.9	9.12567						661.365	0.00240022	0.00312788	0.00328383					661.365	6.82226	-26.326	0.00387602	-3.02665
						662.117	0.0093081	0.00933412								662.117	0.0038251	0.00465956							662.117	-19.6698	16.1001	716.147	8.97186						662.117	0.00266482	0.00328625	0.00328211					662.117	10.6291	-20.8847	0.00389433	-3.01467
						662.869	0.00961982	0.00955882								662.869	0.00382204	0.00447665							662.869	-15.7762	21.3105	716.394	8.81706						662.869	0.00274685	0.00336894	0.00328029					662.869	4.76187	-20.3438	0.00391316	-3.00203
						663.622	0.00949195	0.00851915								663.622	0.00404955	0.00446219							663.622	-9.69583	16.2479	716.642	8.6613						663.622	0.00278884	0.00326978	0.00327836					663.622	5.23017	-15.8762	0.00393251	-2.98874
						664.374	0.0096423	0.00901967								664.374	0.00408647	0.00445748							664.374	-8.68476	13.8627	716.889	8.50464						664.374	0.00277848	0.00348133	0.00327634					664.374	7.85757	-22.4559	0.00395238
						665.126	0.00994264	0.00958654								665.126	0.003571	0.00436218							665.126	-19.946	10.9523	717.136	8.3471						665.126	0.00276907	0.00351942	0.00327422					665.126	17.0444	-23.8641	0.00397277
						665.878	0.010285	0.00978927								665.878	0.00390484	0.00461812							665.878	-16.7377	18.4055	717.384	8.18874						665.878	0.00267956	0.0033316	0.00327201					665.878	19.1713	-21.6945	0.00399367
						666.63	0.0102151	0.00938239								666.63	0.00410148	0.00440503							666.63	-7.13686	19.1686	717.631	8.0296						666.63	0.00277244	0.00338564	0.00326973					666.63	13.8329	-19.9152	0.00401507
						667.382	0.00992821	0.00921692								667.382	0.00395579	0.00452956							667.382	-13.5237	15.8091	717.878	7.86971						667.382	0.00297411	0.0035089	0.00326737					667.382	12.5312	-16.498	0.00403698
						668.134	0.0116026	0.0107647								668.134	0.00410959	0.00446245							668.134	-8.23286	19.2256	718.126	7.70912						668.134	0.00309434	0.00362228	0.00326494					668.134	11.3101	-15.7205	0.00405938
						668.885	0.0109344	0.0106422								668.885	0.00368587	0.00452781							668.885	-20.501	20.7661	718.373	7.54786						668.885	0.00308389	0.00386591	0.00326245					668.885	18.4499	-22.505	0.00408228
						669.637	0.0103997	0.00891607								669.637	0.00410323	0.00491299							669.637	-17.9621	23.3528	718.62	7.38598						669.637	0.0029407	0.00366731	0.0032599					669.637	16.377	-21.9919	0.00410566
						670.389	0.0109298	0.00997775								670.389	0.00452595	0.0047338							670.389	-4.48925	18.7905	718.867	7.22352						670.389	0.00314676	0.00365367	0.00325731					670.389	16.9889	-14.9082	0.00412952
						671.14	0.0117844	0.0111223								671.14	0.00434859	0.0047928							671.14	-9.71858	11.3754	719.115	7.06052						671.14	0.00324957	0.00398584	0.00325467					671.14	8.82852	-20.3521	0.00415386
						671.891	0.0111714	0.010419								671.891	0.00451897	0.00488753							671.891	-7.83629	12.067	719.362	6.89701						671.891	0.00327404	0.00401137	0.00325199					671.891	7.1895	-20.2413	0.00417866
						672.643	0.0113567	0.0102424								672.643	0.00412186	0.00446561							672.643	-8.00587	9.64437	719.609	6.73305						672.643	0.00334074	0.00376718	0.00324928					672.643	12.2233	-11.9992	0.00420392
						673.394	0.0115995	0.010496								673.394	0.00403274	0.004631							673.394	-13.8108	8.91416	719.857	6.56865						673.394	0.00349625	0.00393948	0.00324655					673.394	9.90081	-11.9215	0.00422964
						674.145	0.0118774	0.0107455								674.145	0.00430583	0.00481662							674.145	-11.1985	12.3289	720.104	6.40387						674.145	0.0034282	0.00414885	0.0032438					674.145	13.5166	-19.022	0.0042558
						674.896	0.012608	0.0106367								674.896	0.00495223	0.00491257							674.896	0.804022	8.72224	720.351	6.23874						674.896	0.00350228	0.00423225	0.00324103					674.896	19.6357	-18.8757	0.00428241
						675.648	0.0126398	0.0116398								675.648	0.00490109	0.0051786							675.648	-5.50632	4.15776	720.599	6.07329						675.648	0.00337231	0.00408244	0.00323826					675.648	13.6323	-19.0516	0.00430944
						676.398	0.0125504	0.0111527								676.398	0.00491084	0.00492611							676.398	-0.310329	6.13857	720.846	5.90758						676.398	0.00316025	0.00385298	0.00323549					676.398	11.6777	-19.755	0.0043369
						677.149	0.0123993	0.0115098								677.149	0.0046913	0.00494993							677.149	-5.36496	6.20045	721.093	5.74162						677.149	0.00307804	0.00388126	0.00323273					677.149	12.0857	-23.0835	0.00436477
						677.9	0.0125317	0.0114698								677.9	0.00517171	0.00518941							677.9	-0.341685	5.64989	721.341	5.57547						677.9	0.00309979	0.00378113	0.00322998					677.9	9.64187	-19.8036	0.00439305
						678.651	0.0123009	0.0111485								678.651	0.00534508	0.00543574							678.651	-1.68177	4.95387	721.588	5.40915						678.651	0.00323943	0.00385849	0.00322725					678.651	12.4553	-17.4434	0.00442173
						679.402	0.0131785	0.0114891								679.402	0.00496669	0.00564873							679.402	-12.8499	7.89835	721.835	5.2427						679.402	0.00329179	0.00388552	0.00322454					679.402	9.78078	-16.5445	0.0044508
						680.152	0.0134413	0.0109849								680.152	0.00528076	0.00561075							680.152	-6.05964	4.29411	722.083	5.07615						680.152	0.00318321	0.0038326	0.00322186					680.152	10.7956	-18.5121	0.00448025
						680.903	0.0132622	0.0112918								680.903	0.00586111	0.00595414							680.903	-1.57468	6.20669	722.33	4.90955						680.903	0.0033997	0.00392743	0.00321922					680.903	13.4402	-14.4049	0.00451007
						681.653	0.0123418	0.0105036								681.653	0.0054661	0.00554376							681.653	-1.41067	3.63176	722.577	4.74292						681.653	0.00348945	0.00386903	0.00321663					681.653	9.71775	-10.3168	0.00454026
						682.404	0.0122983	0.0105356								682.404	0.00572151	0.00555655							682.404	2.92535	3.46924	722.825	4.5763						682.404	0.00315275	0.00373215	0.00321408					682.404	13.5693	-16.8313	0.00457079
						683.154	0.012925	0.011191								683.154	0.00605341	0.00613244							683.154	-1.29699	-0.860171	723.072	4.40972						683.154	0.00325074	0.00382962	0.00321159					683.154	13.6699	-16.3517	0.00460168
						683.904	0.0127717	0.0112522								683.904	0.00563149	0.00589402							683.904	-4.55572	3.39124	723.319	4.24322						683.904	0.00347546	0.00396724	0.00320917					683.904	14.9907	-13.215	0.00463289
						684.654	0.0128265	0.0107924								684.654	0.00574576	0.00583382							684.654	-1.52094	-1.70015	723.566	4.07683						684.654	0.0033457	0.00381971	0.00320681					684.654	8.94387	-13.2304	0.00466443
						685.404	0.0124248	0.0104762								685.404	0.00621643	0.00621749							685.404	-0.0171225	0.108844	723.814	3.91058						685.404	0.00334393	0.00373535	0.00320452					685.404	8.14091	-11.0583	0.00469629
						686.154	0.0124342	0.0105044								686.154	0.00684765	0.00636064							686.154	7.37444	-6.22857	724.061	3.74451						686.154	0.00336967	0.00383741	0.00320231					686.154	10.6155	-12.98	0.00472844
						686.904	0.0124083	0.0109486								686.904	0.00600601	0.00581395							686.904	3.24963	-3.11178	724.308	3.57864						686.904	0.00328972	0.00379708	0.00320019					686.904	9.3855	-14.3184	0.0047609
						687.654	0.0126814	0.010832								687.654	0.00636038	0.00591319							687.654	7.28701	-7.22572	724.556	3.413						687.654	0.00340552	0.00374217	0.00319816					687.654	9.83175	-9.42004	0.00479363
						688.404	0.0122915	0.0102633								688.404	0.00612145	0.00584831							688.404	4.5639	-8.90336	724.803	3.24763						688.404	0.00319808	0.00371768	0.00319623					688.404	10.0199	-15.0265	0.00482664
						689.154	0.0124095	0.01049								689.154	0.00673772	0.00578941							689.154	15.1401	-4.84445	725.05	3.08256						689.154	0.00308883	0.00353318	0.00319439					689.154	14.3767	-13.4204	0.00485991
						689.903	0.0121902	0.0102405								689.903	0.00678028	0.00617209							689.903	9.39117	-5.90285	725.298	2.91781						689.903	0.00310964	0.00352909	0.00319267					689.903	4.51443	-12.6364	0.00489343
						690.653	0.0119983	0.0100101								690.653	0.00688479	0.00623751							690.653	9.8653	-13.3251	725.545	2.75342						690.653	0.0030706	0.00344088	0.00319106					690.653	8.30197	-11.3729	0.00492719
						691.402	0.0111286	0.00962882								691.402	0.00713763	0.00619496							691.402	14.1408	-10.5785	725.792	2.58941						691.402	0.00317769	0.00335527	0.00318957					691.402	8.21042	-5.43652	0.00496118
						692.151	0.0115048	0.00987328								692.151	0.00668302	0.00596724							692.151	11.3164	-12.9507	726.04	2.42581						692.151	0.00317109	0.0037546	0.0031882					692.151	6.41135	-16.8506	0.00499539
						692.901	0.0117007	0.00967816								692.901	0.00740649	0.00606283							692.901	19.9514	-14.9291	726.287	2.26266						692.901	0.00330807	0.00356124	0.00318696					692.901	7.7766	-7.37118	0.00502981
						693.65	0.0108714	0.00968842								693.65	0.00711678	0.0063937							693.65	10.7039	-16.2801	726.534	2.09997						693.65	0.00326001	0.0034223	0.00318586					693.65	9.20937	-4.85719	0.00506442
						694.399	0.0104818	0.00920245								694.399	0.00757435	0.00677883							694.399	11.0849	-16.3319	726.782	1.93777						694.399	0.00320928	0.00333521	0.00318489					694.399	9.13239	-3.84838	0.00509922
						695.148	0.0105047	0.00904475								695.148	0.00771336	0.00655373							695.148	16.2561	-20.8318	727.029	1.77609						695.148	0.00349394	0.00361965	0.00318407					695.148	6.90163	-3.53444	0.00513419
						695.897	0.0113204	0.0092831								695.897	0.00753941	0.00666255							695.897	12.3484	-17.621	727.276	1.61496						695.897	0.00339794	0.00345574	0.0031834					695.897	5.59514	-1.68673	0.00516933
						696.646	0.00977525	0.0089168								696.646	0.00740096	0.00620622							696.646	17.5604	-18.9455	727.524	1.4544						696.646	0.00372135	0.00364472	0.00318289					696.646	5.5024	2.08084	0.00520462
						697.395	0.00975403	0.0087046								697.395	0.00677355	0.0058318							697.395	14.9421	-18.7382	727.771	1.29443						697.395	0.00379989	0.00363795	0.00318253					697.395	6.82052	4.35442	0.00524005
						698.144	0.009673	0.00845275								698.144	0.00742961	0.00598175							698.144	21.5915	-19.4547	728.018	1.13509						698.144	0.0039678	0.00385393	0.00318234					698.144	-0.0352382	2.91172	0.00527561
						698.892	0.00953506	0.00844381								698.892	0.0069042	0.00597597							698.892	14.4133	-16.6657	728.265	0.97638						698.892	0.00393693	0.00384204	0.00318231					698.892	1.29974	2.4398	0.00531128
						699.641	0.00938652	0.00813835								699.641	0.0072414	0.00591315							699.641	20.1945	-20.5892	728.513	0.818343						699.641	0.00412435	0.00395741	0.00318246					699.641	2.06912	4.13133	0.00534707
						700.39	0.00888357	0.00777223								700.39	0.00712946	0.00617322							700.39	14.3766	-20.6497	728.76	0.660995						700.39	0.00414827	0.00408464	0.00318279					700.39	-4.04953	1.54573	0.00538295
						701.138	0.0087869	0.00799297								701.138	0.00696492	0.00618506							701.138	11.8611	-21.884	729.007	0.504357						701.138	0.00424807	0.0041571	0.0031833					701.138	-4.00078	2.16475	0.00541892
						701.886	0.00873929	0.00710709								701.886	0.00648982	0.00548697							701.886	16.7466	-19.1793	729.255	0.348452						701.886	0.00445275	0.0043928	0.00318399					701.886	0.72787	1.3555	0.00545496
						702.635	0.00851138	0.00720765								702.635	0.00622459	0.00571608							702.635	8.51733	-20.1728	729.502	0.193299						702.635	0.00455226	0.00430935	0.00318487					702.635	-2.42931	5.48238	0.00549106
						703.383	0.00800348	0.00741876								703.383	0.00641229	0.00588012							703.383	8.65851	-19.7058	729.749	0.0389223						703.383	0.00455607	0.00436589	0.00318595					703.383	-0.422341	4.26333	0.00552721
						704.131	0.00773899	0.00694559								704.131	0.00624124	0.0055189							704.131	12.2845	-21.6062	729.997	-0.114659						704.131	0.00465224	0.00462883	0.00318723					704.131	2.14565	0.504512	0.00556341
						704.879	0.00829217	0.00717923								704.879	0.00663339	0.00613225							704.879	7.85138	-21.5982	730.244	-0.267428						704.879	0.00479019	0.00449657	0.0031887					704.879	-1.45865	6.32322	0.00559963
						705.627	0.00793161	0.00695998								705.627	0.00621433	0.00557562							705.627	10.8349	-24.1295	730.491	-0.419363						705.627	0.00492727	0.00457273	0.00319039					705.627	-4.84546	7.46408	0.00563588
						706.375	0.00770048	0.00682397								706.375	0.00616264	0.00532184							706.375	14.6423	-20.0526	730.739	-0.570447						706.375	0.00508846	0.00464158	0.00319228					706.375	-2.43753	9.18556	0.00567213
						707.123	0.00728306	0.00618302								707.123	0.00631418	0.00513862							707.123	20.5288	-20.9062	730.986	-0.72066						707.123	0.00513132	0.00489156	0.00319438					707.123	-3.95285	4.78414	0.00570838
						707.871	0.00732732	0.00650488								707.871	0.00652202	0.00534002							707.871	19.929	-18.9044	731.233	-0.869987						707.871	0.00521221	0.00484437	0.0031967					707.871	-6.14114	7.31544	0.00574462
						708.618	0.00750552	0.00645215								708.618	0.00627762	0.00477099							708.618	27.2728	-19.1469	731.481	-1.01841						708.618	0.0053623	0.00507051	0.00319924					708.618	-9.82793	5.5937	0.00578084
						709.366	0.00691796	0.0062045								709.366	0.00605597	0.00517448							709.366	15.6982	-21.1566	731.728	-1.16591						709.366	0.00553712	0.00502339	0.003202					709.366	-7.45443	9.72924	0.00581702
						710.114	0.00685541	0.00622355								710.114	0.0059655	0.00515331							710.114	14.6093	-20.4971	731.975	-1.31248						710.114	0.00566415	0.00521638	0.00320498					710.114	-13.6508	8.23063	0.00585316
						710.861	0.0062261	0.00559763								710.861	0.00532053	0.00507777							710.861	4.66914	-19.8138	732.223	-1.45809						710.861	0.00571996	0.0055775	0.00320819					710.861	-12.3539	2.52191	0.00588925
						711.608	0.00662778	0.00559901								711.608	0.0053137	0.00488858							711.608	8.33387	-20.4172	732.47	-1.60273						711.608	0.00586738	0.00564411	0.00321163					711.608	-13.2594	3.87904	0.00592527
						712.356	0.00617228	0.00554855								712.356	0.00534336	0.00487424							712.356	9.1825	-18.082	732.717	-1.7464						712.356	0.00597744	0.00555793	0.00321531					712.356	-10.892	7.27346	0.00596122
						713.103	0.0063274	0.00536525								713.103	0.00443151	0.00417646							713.103	5.92602	-17.6601	732.964	-1.88906						713.103	0.00582393	0.00548478	0.00321922					713.103	-14.554	5.99795	0.00599709
						713.85	0.00641837	0.00535699								713.85	0.0043617	0.0039604							713.85	9.64419	-21.7989	733.212	-2.03072						713.85	0.00608036	0.00568755	0.00322337					713.85	-11.9409	6.67583	0.00603286
						714.597	0.00614059	0.00515551								714.597	0.00438823	0.00382922							714.597	13.6055	-22.3477	733.459	-2.17136						714.597	0.00600685	0.00556749	0.00322777					714.597	-14.2617	7.59186	0.00606853
						715.344	0.00514186	0.00473693								715.344	0.00451807	0.00428766							715.344	5.23315	-21.8286	733.706	-2.31096						715.344	0.00621118	0.00559021	0.0032324					715.344	-14.7105	10.5237	0.00610409
						716.091	0.00627843	0.00524313								716.091	0.00422749	0.00419782							716.091	0.704297	-19.309	733.954	-2.44951						716.091	0.00646749	0.00565802	0.00323728					716.091	-16.6137	13.3516	0.00613953
						716.838	0.00532354	0.00487513								716.838	0.0045977	0.00422984							716.838	8.33432	-21.8816	734.201	-2.58701						716.838	0.00660995	0.00625087	0.00324241					716.838	-15.776	5.58406	0.00617485
						717.585	0.00552336	0.0045666								717.585	0.00442597	0.00399016							717.585	10.3565	-24.2197	734.448	-2.72344						717.585	0.00692311	0.00611902	0.00324779					717.585	-16.5216	12.3306	0.00621002
						718.331	0.00557051	0.00430034								718.331	0.00403741	0.00374482							718.331	7.51959	-18.566	734.696	-2.85879						718.331	0.00695337	0.00646928	0.00325341					718.331	-19.7293	7.21295	0.00624505
						719.078	0.00584741	0.00455405								719.078	0.00368682	0.00345377							719.078	6.52743	-24.6459	734.943	-2.99304						719.078	0.00734293	0.00658514	0.0032593					719.078	-19.0441	10.8815	0.00627993
						719.825	0.0053031	0.00452914								719.825	0.00361785	0.00319425							719.825	12.4366	-18.913	735.19	-3.1262						719.825	0.00753795	0.00681322	0.00326543					719.825	-21.4475	10.0999	0.00631464
						720.571	0.00507376	0.00412679								720.571	0.0033966	0.0031826							720.571	6.50539	-21.454	735.438	-3.25825						720.571	0.00783055	0.00689174	0.00327182					720.571	-19.7944	12.7535	0.00634919
						721.317	0.00519915	0.00445129								721.317	0.00360697	0.00338938							721.317	6.2202	-20.7627	735.685	-3.38918						721.317	0.00851584	0.00750186	0.00327847					721.317	-18.4803	12.6607	0.00638355
						722.064	0.00489819	0.00401822								722.064	0.00341904	0.00345927							722.064	-1.16981	-20.2571	735.932	-3.51899						722.064	0.00856717	0.00754139	0.00328538					722.064	-19.5401	12.7359	0.00641773
						722.81	0.00504906	0.00468198								722.81	0.0032967	0.00312415							722.81	5.37474	-20.4622	736.18	-3.64767						722.81	0.00836803	0.00754504	0.00329255					722.81	-20.571	10.3436	0.00645172
						723.556	0.00497372	0.00426384								723.556	0.00322249	0.00320929							723.556	0.410538	-18.1747	736.427	-3.7752						723.556	0.00843012	0.00753983	0.00329998					723.556	-20.9108	11.1496	0.00648551
						724.302	0.00429666	0.00393802								724.302	0.0028776	0.00327526							724.302	-12.9262	-16.7652	736.674	-3.90158						724.302	0.00889885	0.00775606	0.00330767					724.302	-23.2231	13.7231	0.00651909
						725.048	0.00448302	0.00343491								725.048	0.00290879	0.00288363							725.048	0.86884	-18.0262	736.922	-4.02682						725.048	0.00870576	0.00772289	0.00331562					725.048	-22.8379	11.9653	0.00655246
						725.794	0.00465691	0.00372439								725.794	0.00271481	0.00263924							725.794	2.82301	-17.99	737.169	-4.15089						725.794	0.00892952	0.00807253	0.00332384					725.794	-21.8432	10.081	0.00658561
						726.54	0.0046679	0.00419868								726.54	0.00240418	0.00253425							726.54	-5.26768	-21.8877	737.416	-4.27379						726.54	0.00886028	0.00806218	0.00333232					726.54	-22.5202	9.43242	0.00661853
						727.286	0.00432651	0.00389139								727.286	0.00267673	0.00231104							727.286	14.6636	-14.9585	737.663	-4.39553						727.286	0.00910747	0.00816284	0.00334107					727.286	-25.4693	10.9393	0.00665122
						728.031	0.0044565	0.00404131								728.031	0.00262177	0.00253061							728.031	3.53886	-22.732	737.911	-4.51609						728.031	0.00920001	0.00771165	0.00335008					728.031	-25.4881	17.6016	0.00668367
						728.777	0.00414406	0.00331004								728.777	0.00240269	0.0024644							728.777	-2.5359	-18.9246	738.158	-4.63547						728.777	0.00902145	0.00802257	0.00335936					728.777	-23.1082	11.7212	0.00671588
						729.522	0.00396747	0.00355937								729.522	0.00231888	0.00252773							729.522	-8.61854	-17.3604	738.405	-4.75367						729.522	0.00942822	0.00843579	0.00336891					729.522	-23.7149	11.1109	0.00674785
						730.268	0.00453828	0.00365965								730.268	0.00259923	0.00236967							730.268	9.23984	-15.792	738.653	-4.87068						730.268	0.00937122	0.00829244	0.00337872					730.268	-21.8099	12.2147	0.00677955
						731.013	0.00408407	0.00372301								731.013	0.00255225	0.00255331							731.013	-0.0413896	-13.3487	738.9	-4.9865						731.013	0.0092956	0.00827284	0.0033888					731.013	-21.7219	11.6433	0.006811
						731.759	0.00361752	0.00290777								731.759	0.00225416	0.00238949							731.759	-5.82862	-17.7918	739.147	-5.10113						731.759	0.00852444	0.00792046	0.00339915					731.759	-29.1645	7.34547	0.00684219
						732.504	0.00377396	0.00359447								732.504	0.00200358	0.00207662							732.504	-3.58034	-14.5441	739.395	-5.21456						732.504	0.00887914	0.00802531	0.00340976					732.504	-25.6382	10.1019	0.0068731
						733.249	0.00364388	0.00330548								733.249	0.00209834	0.00202443							733.249	3.58543	-14.3464	739.642	-5.3268						733.249	0.00886533	0.00780753	0.00342064					733.249	-18.8012	12.6889	0.00690375
						733.994	0.00368673	0.00302752								733.994	0.00211104	0.0021788							733.994	-3.15917	-17.9176	739.889	-5.43784						733.994	0.00894397	0.00810212	0.00343179					733.994	-18.6524	9.87728	0.00693412
						734.739	0.00416328	0.00348006								734.739	0.00193299	0.00178686							734.739	7.85659	-14.5149	740.137	-5.54768						734.739	0.00853388	0.007704	0.0034432					734.739	-21.5782	10.2216	0.00696421
						735.484	0.00348432	0.00314555								735.484	0.00212134	0.00218541							735.484	-2.97516	-15.8462	740.384	-5.65632						735.484	0.00879714	0.00768221	0.00345488					735.484	-23.4391	13.5312	0.00699402
						736.229	0.00335809	0.00319129								736.229	0.00191966	0.00211999							736.229	-9.91832	-15.6534	740.631	-5.76376						736.229	0.00859373	0.00792684	0.00346683					736.229	-19.3504	8.07345	0.00702354
						736.973	0.00340557	0.00346154								736.973	0.00175336	0.00174153							736.973	0.677129	-17.5469	740.879	-5.86999						736.973	0.00903595	0.00806606	0.00347904					736.973	-22.7036	11.3423	0.00705277
						737.718	0.00312532	0.0032301								737.718	0.00197311	0.00166389							737.718	17.0038	-19.082	741.126	-5.97503						737.718	0.0090096	0.008219	0.00349151					737.718	-22.5997	9.17777	0.0070817
						738.463	0.00326697	0.00306572								738.463	0.00159063	0.00180232							738.463	-12.4783	-15.7412	741.373	-6.07887						738.463	0.00914567	0.0082028	0.00350425					738.463	-24.4411	10.8697	0.00711035
						739.207	0.00301054	0.00283473								739.207	0.00140668	0.00155717							739.207	-10.1552	-17.2438	741.621	-6.18151						739.207	0.00912959	0.00848326	0.00351725					739.207	-22.9768	7.33923	0.00713869
						739.952	0.003414	0.00302058								739.952	0.00150648	0.0016575							739.952	-9.54636	-17.7177	741.868	-6.28295						739.952	0.00921649	0.00820574	0.00353052					739.952	-24.0862	11.603	0.00716674
						740.696	0.00315292	0.00284621								740.696	0.0017032	0.00185117							740.696	-8.32594	-17.9274	742.115	-6.38319						740.696	0.00940495	0.00864445	0.00354404					740.696	-20.6708	8.42686	0.00719449
						741.44	0.00334798	0.00272533								741.44	0.00169642	0.00190714							741.44	-11.6952	-15.6153	742.362	-6.48224						741.44	0.00938672	0.0084959	0.00355783					741.44	-23.3542	9.96302	0.00722193
						742.184	0.00327332	0.00284306								742.184	0.00148368	0.00185295							742.184	-22.1343	-17.2885	742.61	-6.5801						742.184	0.00956127	0.00859529	0.00357188					742.184	-23.871	10.6406	0.00724906
						742.928	0.00309697	0.0028896								742.928	0.00134579	0.00149376							742.928	-10.422	-15.464	742.857	-6.67677						742.928	0.00963845	0.00882083	0.00358618					742.928	-20.3571	8.85859	0.00727589
						743.672	0.00287112	0.00298507								743.672	0.00158097	0.00173376							743.672	-9.21871	-14.7666	743.104	-6.77225						743.672	0.00973638	0.00895387	0.00360075					743.672	-21.9148	8.37348	0.00730242
						744.416	0.00319693	0.00250175								744.416	0.00152311	0.00174639							744.416	-13.6583	-12.5461	743.352	-6.86654						744.416	0.0095548	0.00893974	0.00361557					744.416	-21.2153	6.6512	0.00732863
						745.16	0.00328407	0.00285045								745.16	0.00152952	0.00159127							745.16	-3.9574	-11.3847	743.599	-6.95966						745.16	0.0093607	0.00878457	0.00363064					745.16	-23.1896	6.35016	0.00735454
						745.904	0.00326762	0.002525								745.904	0.00154285	0.00153292							745.904	0.645903	-9.9912	743.846	-7.0516						745.904	0.00963855	0.00886105	0.00364597					745.904	-19.0649	8.4056	0.00738013
						746.648	0.00281172	0.00243729								746.648	0.00170413	0.00169246							746.648	0.687397	-13.8275	744.094	-7.14237						746.648	0.00942455	0.0088735	0.00366155					746.648	-17.1176	6.02299	0.00740542
						747.391	0.00317079	0.00275848								747.391	0.00143358	0.00143827							747.391	-0.327066	-19.9981	744.341	-7.23197						747.391	0.00989407	0.00929849	0.00367738					747.391	-21.3253	6.20641	0.00743039
						748.135	0.00286912	0.00219642								748.135	0.00142124	0.00133827							748.135	6.01362	-13.6234	744.588	-7.32041						748.135	0.00970024	0.0090907	0.00369346					748.135	-21.9784	6.48761	0.00745506
						748.879	0.00322868	0.00271967								748.879	0.00112595	0.00112423							748.879	0.152694	-9.48911	744.836	-7.40768						748.879	0.00977214	0.00924362	0.00370979					748.879	-21.4921	5.5588	0.00747941
						749.622	0.00255754	0.00231847								749.622	0.00144012	0.00160501							749.622	-10.8299	-13.2562	745.083	-7.4938						749.622	0.00963336	0.00888469	0.00372637					749.622	-24.9476	8.08584	0.00750346
						750.365	0.00250027	0.00174055								750.365	0.00111589	0.00127287							750.365	-13.1431	-12.934	745.33	-7.57878						750.365	0.00948963	0.00903514	0.00374319					750.365	-18.3513	4.90683	0.0075272
						751.109	0.00286631	0.00201763								751.109	0.00111129	0.00111102							751.109	0.0238141	-11.4005	745.578	-7.6626						751.109	0.00924999	0.00867476	0.00376025					751.109	-17.1512	6.41835	0.00755063
						751.852	0.00268336	0.00239359								751.852	0.00120038	0.00144035							751.852	-18.1739	-16.656	745.825	-7.74529						751.852	0.00875068	0.00854243	0.00377756					751.852	-20.7121	2.40844	0.00757375
						752.595	0.00244363	0.00251995								752.595	0.00137786	0.00145325							752.595	-5.32629	-5.39918	746.072	-7.82685						752.595	0.00886819	0.0085638	0.0037951					752.595	-22.1034	3.49228	0.00759656
						753.338	0.00275072	0.00249485								753.338	0.0012214	0.00113342							753.338	7.47227	-12.768	746.32	-7.90728						753.338	0.00863819	0.00829352	0.00381289					753.338	-20.9665	4.07122	0.00761907
						754.081	0.00322506	0.00248783								754.081	0.00148527	0.00156276							754.081	-5.08434	-12.3581	746.567	-7.98659						754.081	0.00846906	0.00795399	0.00383091					754.081	-23.6791	6.27248	0.00764128
						754.824	0.00294918	0.00264746								754.824	0.00133456	0.00116579							754.824	13.4993	-11.1747	746.814	-8.06479						754.824	0.00830556	0.00807387	0.00384916					754.824	-22.3417	2.82902	0.00766318
						755.566	0.00259126	0.00261315								755.566	0.00149963	0.00140345							755.566	6.62568	-12.4966	747.061	-8.14187						755.566	0.00848713	0.0080258	0.00386765					755.566	-20.8086	5.58751	0.00768478
						756.309	0.00259924	0.00242745								756.309	0.000987898	0.00114332							756.309	-14.5856	-14.6017	747.309	-8.21786						756.309	0.0080416	0.00794064	0.00388637					756.309	-19.1624	1.2634	0.00770608
						757.052	0.00199624	0.00199071								757.052	0.000833542	0.000912939							757.052	-9.09224	-10.2157	747.556	-8.29276						757.052	0.00848276	0.00825442	0.00390531					757.052	-17.4957	2.72842	0.00772709
						757.794	0.00247859	0.0023219								757.794	0.000834516	0.000912106							757.794	-8.88465	-11.4725	747.803	-8.36657						757.794	0.00865039	0.00855214	0.00392448					757.794	-17.8264	1.14226	0.0077478
						758.537	0.0027637	0.00246174								758.537	0.00100435	0.00107839							758.537	-7.10971	-8.83736	748.051	-8.4393						758.537	0.00891243	0.00837333	0.00394388					758.537	-16.5119	6.23755	0.00776821
						759.279	0.00229054	0.00225251								759.279	0.000753769	0.000834028							759.279	-10.1095	-10.446	748.298	-8.51095						759.279	0.00860756	0.00862307	0.0039635					759.279	-21.6131	-0.180118	0.00778834
						760.021	0.00222874	0.00208174								760.021	0.00100494	0.00108279							760.021	-7.45795	-11.1178	748.545	-8.58155						760.021	0.00867618	0.00857883	0.00398334					760.021	-21.4259	1.12837	0.00780818
						760.764	0.0024024	0.0023448								760.764	0.000772665	0.00119505							760.764	-42.9315	-12.2163	748.793	-8.65108						760.764	0.00836129	0.00842995	0.00400339					760.764	-18.3686	-0.817839	0.00782772
						761.506	0.00272987	0.00207493								761.506	0.000962969	0.00087382							761.506	9.70706	-3.63375	749.04	-8.71957						761.506	0.00839613	0.00831138	0.00402367					761.506	-19.8702	1.01448	0.00784699
						762.248	0.00214464	0.00214447								762.248	0.000890631	0.00115075							762.248	-25.4845	-9.13969	749.287	-8.78702						762.248	0.00804829	0.00788198	0.00404416					762.248	-17.6633	2.088	0.00786597
						762.99	0.00211574	0.00174866								762.99	0.000871384	0.00112622							762.99	-25.5145	-11.9517	749.535	-8.85344						762.99	0.00831128	0.00814349	0.00406485					762.99	-16.3649	2.03935	0.00788467
						763.732	0.00270131	0.00242836								763.732	0.00087382	0.00130469							763.732	-39.5562	-11.6877	749.782	-8.91883						763.732	0.00824999	0.0082206	0.00408576					763.732	-17.5255	0.356875	0.0079031
						764.473	0.00248849	0.00211317								764.473	0.000976389	0.000966693							764.473	0.998014	-9.89351	750.029	-8.98321						764.473	0.00842229	0.00810932	0.00410688					764.473	-15.0649	3.7864	0.00792125
						765.215	0.00205576	0.00179169								765.215	0.000802068	0.00115494							765.215	-36.0624	-7.53898	750.277	-9.04658						765.215	0.00768445	0.0078298	0.0041282					765.215	-16.0803	-1.87371	0.00793913
						765.957	0.00229241	0.00215028								765.957	0.000899361	0.000989921							765.957	-9.58664	-11.5808	750.524	-9.10896						765.957	0.00766817	0.00759338	0.00414972					765.957	-17.6469	0.980078	0.00795675
						766.698	0.00241484	0.00201661								766.698	0.000743771	0.000644983							766.698	14.2268	-13.0223	750.771	-9.17034						766.698	0.00750857	0.00775008	0.00417144					766.698	-10.612	-3.16556	0.00797409
						767.44	0.00228079	0.00203301								767.44	0.000640439	0.00117413							767.44	-58.8231	-11.506	751.018	-9.23075						767.44	0.00767553	0.00758701	0.00419336					767.44	-17.5202	1.15999	0.00799118
						768.181	0.00241484	0.00166429								768.181	0.00101937	0.00101326							768.181	0.600544	-8.18656	751.266	-9.29018						768.181	0.00721174	0.00712111	0.00421548					768.181	-13.7065	1.26457	0.008008
						768.923	0.00219242	0.00180549								768.923	0.00114438	0.00122699							768.923	-6.96733	-8.28163	751.513	-9.34865						768.923	0.00700511	0.00688463	0.00423779					768.923	-17.7401	1.73473	0.00802457
						769.664	0.00201005	0.00197835								769.664	0.000753367	0.000751033							769.664	0.310284	-7.39473	751.76	-9.40617						769.664	0.00694077	0.00706994	0.00426029					769.664	-16.6149	-1.84385	0.00804088
						770.405	0.00215054	0.00119303								770.405	0.00055991	0.00102041							770.405	-58.2791	-10.3667	752.008	-9.46274						770.405	0.00713207	0.00723446	0.00428298					770.405	-12.7244	-1.42544	0.00805694
						771.146	0.00235849	0.00173461								771.146	0.000745712	0.000650618							771.146	13.6206	-7.159	752.255	-9.51838						771.146	0.00705219	0.00705934	0.00430585					771.146	-11.0776	-0.101431	0.00807276
						771.887	0.0019009	0.00179426								771.887	0.00111815	0.00102526							771.887	8.66775	-12.3253	752.502	-9.57309						771.887	0.0065352	0.00674376	0.00432891					771.887	-16.3951	-3.14126	0.00808833
						772.628	0.00186382	0.00185443								772.628	0.000743356	0.00083187							772.628	-11.2382	-6.55412	752.75	-9.62688						772.628	0.0069502	0.00687612	0.00435215					772.628	-16.1296	1.07168	0.00810365
						773.369	0.00208796	0.00156872								773.369	0.000834725	0.000831793							773.369	0.351813	-12.285	752.997	-9.67977						773.369	0.00661481	0.00679363	0.00437557					773.369	-12.685	-2.6673	0.00811874
						774.11	0.00231422	0.00206161								774.11	0.000375834	0.000744048							774.11	-65.7594	-13.1037	753.244	-9.73177						774.11	0.00630463	0.00655995	0.00439916					774.11	-16.0987	-3.96939	0.00813359
						774.851	0.00204892	0.00227572								774.851	0.000655308	0.00112518							774.851	-52.7798	-11.154	753.492	-9.78287						774.851	0.0060613	0.00621188	0.00442293					774.851	-13.4995	-2.45379	0.00814821
						775.591	0.00184965	0.00147474								775.591	0.000850501	0.000943663							775.591	-10.3851	-10.1463	753.739	-9.8331						775.591	0.00620431	0.00617195	0.00444687					775.591	-11.1081	0.522804	0.0081626
						776.332	0.00168132	0.00179791								776.332	0.000841515	0.00112771							776.332	-29.0671	-11.0049	753.986	-9.88246						776.332	0.0062511	0.00625324	0.00447098					776.332	-9.66511	-0.0343353	0.00817676
						777.072	0.0025468	0.00191824								777.072	0.000742322	0.00065494							777.072	12.5075	-11.9986	754.234	-9.93096						777.072	0.00605038	0.00605746	0.00449526					777.072	-16.6621	-0.116925	0.0081907
						777.813	0.00184892	0.00198191								777.813	0.000936154	0.00103627							777.813	-10.1515	-11.4309	754.481	-9.97861						777.813	0.00620366	0.00652887	0.00451969					777.813	-13.7687	-5.10834	0.00820441
						778.553	0.00171527	0.00162866								778.553	0.00084404	0.000660004							778.553	24.4722	-7.43929	754.728	-10.0254						778.553	0.00620054	0.00645238	0.00454429					778.553	-16.8749	-3.98064	0.00821791
						779.293	0.00204082	0.00181576								779.293	0.00075429	0.00094679							779.293	-22.6327	-6.0745	754.976	-10.0714						779.293	0.00580316	0.00609828	0.00456905					779.293	-18.0638	-4.95927	0.00823119
						780.033	0.00232019	0.0021632								780.033	0.000586969	0.000782932							780.033	-28.6098	-9.2575	755.223	-10.1166						780.033	0.00582207	0.00609918	0.00459397					780.033	-8.24542	-4.64897	0.00824425
						780.773	0.00215169	0.00176145								780.773	0.000583487	0.00038937							780.773	39.9066	-10.0822	755.47	-10.1609						780.773	0.00586641	0.00573563	0.00461904					780.773	-7.17729	2.25445	0.00825711
						781.513	0.00170783	0.00184638								781.513	0.000291234	0.000387898							781.513	-28.4669	-11.0641	755.717	-10.2045						781.513	0.00573961	0.00581773	0.00464426					781.513	-9.69209	-1.35195	0.00826975
						782.253	0.00143941	0.00135568								782.253	0.000773769	0.000677179							782.253	13.3141	-7.10485	755.965	-10.2472						782.253	0.00536539	0.00557863	0.00466963					782.253	-14.1219	-3.89709	0.00828219
						782.993	0.00162404	0.00138924								782.993	0.000684664	0.000977517							782.993	-35.2373	-3.84325	756.212	-10.2892						782.993	0.00571189	0.00579813	0.00469514					782.993	-14.1256	-1.49847	0.00829443
						783.733	0.00210388	0.00184866								783.733	0.000401123	0.000601926							783.733	-40.0385	-9.14855	756.459	-10.3304						783.733	0.00558521	0.00564265	0.0047208					783.733	-10.0158	-1.02316	0.00830646
						784.473	0.00183968	0.00160237								784.473	0.000304971	0.000406009							784.473	-28.4222	-11.9699	756.707	-10.3709						784.473	0.00539707	0.00544503	0.0047466					784.473	-13.3494	-0.884739	0.0083183
						785.212	0.00166113	0.00142358								785.212	0.000712541	0.000607287							785.212	15.9495	-4.22125	756.954	-10.4106						785.212	0.0051304	0.00554401	0.00477254					785.212	-14.4975	-7.74953	0.00832994
						785.952	0.00180832	0.00116732								785.952	0.000711454	0.000916217							785.952	-25.1602	-7.50607	757.201	-10.4495						785.952	0.0051965	0.00518039	0.00479862					785.952	-10.9174	0.310462	0.00834138
						786.691	0.00186493	0.00186382								786.691	0.0005124	0.000718391							786.691	-33.4729	-10.4477	757.449	-10.4877						786.691	0.00524487	0.00533192	0.00482483					786.691	-5.00343	-1.64614	0.00835263
						787.43	0.00169563	0.00142284								787.43	0.000828586	0.000721575							787.43	13.8064	-10.1763	757.696	-10.5252						787.43	0.00523258	0.00532434	0.00485117					787.43	-16.5224	-1.73852	0.00836369
						788.17	0.00158137	0.000931223								788.17	0	0.000420521							788.17	-200	-9.76537	757.943	-10.562						788.17	0.00516158	0.00513143	0.00487764					788.17	-10.3002	0.585747	0.00837457
						788.909	0.0016538	0.00154659								788.909	0.000525928	0.000418629							788.909	22.7195	-11.6677	758.191	-10.5981						788.909	0.00473621	0.00483732	0.00490423					788.909	-9.48582	-2.11214	0.00838525
						789.648	0.00192018	0.00207819								789.648	0.000522958	0.000726367							789.648	-32.5631	-3.86648	758.438	-10.6335						789.648	0.00469498	0.00475303	0.00493095					789.648	-14.2679	-1.22871	0.00839575
						790.387	0.00158001	0.00121343								790.387	0.000414508	0.000615385							790.387	-39.0093	-9.80374	758.685	-10.6682						790.387	0.00470852	0.00470278	0.00495779					790.387	-19.1518	0.121896	0.00840606
						791.126	0.00203755	0.00162778								791.126	0.000423998	0.000740036							791.126	-54.3004	-8.85477	758.933	-10.7022						791.126	0.00456201	0.004687	0.00498474					791.126	-7.42383	-2.70265	0.00841619
						791.865	0.00196271	0.00195542								791.865	0.000107712	0.000427579							791.865	-119.511	-12.5814	759.18	-10.7356						791.865	0.00460427	0.00455499	0.00501182					791.865	-10.6783	1.07609	0.00842615
						792.604	0.00131579	0.00146316								792.604	-0.000108307	0.000643363							792.604	-280.969	-8.38881	759.427	-10.7683						792.604	0.00445971	0.00445398	0.005039					792.604	-14.4152	0.128639	0.00843592
						793.342	0.00194873	0.00136949								793.342	0.000539142	0.000214569							793.342	86.1265	-10.6018	759.675	-10.8004						793.342	0.00447039	0.00458505	0.0050663					793.342	-11.5707	-2.53241	0.00844551
						794.081	0.00189146	0.00163043								794.081	0.000108249	0.000215216							794.081	-66.1385	-14.0047	759.922	-10.8318						794.081	0.00417962	0.00447192	0.0050937					794.081	-8.79447	-6.75707	0.00845492
						794.819	0.00163496	0.00152186								794.819	0.000430524	0.00042877							794.819	0.408167	-8.86585	760.169	-10.8626						794.819	0.00420168	0.00438799	0.00512121					794.819	-8.54336	-4.33799	0.00846416
						795.558	0.00145815	0.00162712								795.558	0.000111062	0.000334001							795.558	-100.183	-9.36649	760.416	-10.8928						795.558	0.00437177	0.00445976	0.00514883					795.558	-6.92997	-1.99258	0.00847322
						796.296	0.002331	0.00215141								796.296	0.000228912	0.000457614							796.296	-66.626	-3.75191	760.664	-10.9224						796.296	0.00424788	0.00443226	0.00517654					796.296	-11.4244	-4.2483	0.0084821
						797.035	0.00185414	0.00188926								797.035	0.000331016	0.000331858							797.035	-0.254099	-10.8236	760.911	-10.9513						797.035	0.00436606	0.00478028	0.00520435					797.035	-6.81158	-9.05767	0.00849081
						797.773	0.00157928	0.00162626								797.773	0.000334076	0.000445534							797.773	-28.5932	-12.2219	761.158	-10.9797						797.773	0.00439659	0.00478502	0.00523226					797.773	-10.6404	-8.46088	0.00849935
						798.511	0.00136384	0.0015674								798.511	-0.000111173	0.000554508							798.511	-300.306	-5.07589	761.406	-11.0075						798.511	0.00435519	0.00435982	0.00526026					798.511	-13.0924	-0.106287	0.00850771
						799.249	0.00179131	0.00192097								799.249	0.000445236	0.000331053							799.249	29.4177	-9.03689	761.653	-11.0348						799.249	0.00400446	0.00425824	0.00528835					799.249	0.579755	-6.14291	0.0085159
						799.987	0.00171473	0.00173636								799.987	0.000457038	0.000341452							799.987	28.9511	-11.9419	761.9	-11.0614						799.987	0.00424308	0.00447293	0.00531653					799.987	-8.78156	-5.27432	0.00852391
						800.725	0.00157406	0.0014941								800.725	0.000357654	0.000237699							800.725	40.297	-9.42109	762.148	-11.0875						800.725	0.00395042	0.00407758	0.00534479					800.725	-9.68966	-3.16791	0.00853175
						801.463	0.00189813	0.00149858								801.463	0.000240183	0.000717017							801.463	-99.6312	-11.0721	762.395	-11.1131						801.463	0.00388745	0.00371544	0.00537314					801.463	-10.5543	4.52481	0.00853942
						802.2	0.00180981	0.00186047								802.2	0.00011892	0							802.2	200	-21.7851	762.642	-11.1381						802.2	0.00373335	0.00404614	0.00540157					802.2	-7.34081	-8.04134	0.00854691
						802.938	0.00111589	0.00121378								802.938	0.000476474	0.000476929							802.938	-0.0953397	-9.79991	762.89	-11.1627						802.938	0.00350488	0.00356186	0.00543007					802.938	-10.1416	-1.61247	0.00855423
						803.676	0.00192092	0.00165638								803.676	0.000365631	0.000487033							803.676	-28.476	-13.7756	763.137	-11.1866						803.676	0.00363316	0.00331102	0.00545865					803.676	-14.8719	9.27801	0.00856138
						804.413	0.00214557	0.00199417								804.413	0.000482917	0.000603719							804.413	-22.2341	-1.93756	763.384	-11.2101						804.413	0.00335395	0.00347261	0.00548731					804.413	-6.29062	-3.47622	0.00856835
						805.15	0.00129997	0.00198838								805.15	0.000242866	0.000366435							805.15	-40.5609	-12.2829	763.632	-11.2331						805.15	0.00338843	0.00340696	0.00551603					805.15	-2.24414	-0.545577	0.00857514
						805.888	0.00165289	0.00139817								805.888	0.000124008	0.00037594							805.888	-100.783	-4.89485	763.879	-11.2556						805.888	0.00332615	0.00349125	0.00554482					805.888	-6.89154	-4.84353	0.00858176
						806.625	0.00186504	0.00157828								806.625	0.000365542	0.000367107							806.625	-0.427376	-3.46297	764.126	-11.2776						806.625	0.00344423	0.00359134	0.00557368					806.625	-5.20272	-4.18178	0.0085882
						807.362	0.00169233	0.00172468								807.362	0	0.000489596							807.362	-200	-2.55757	764.374	-11.2991						807.362	0.00356767	0.00376557	0.0056026					807.362	-4.29763	-5.39714	0.00859446
						808.099	0.00149651	0.00154488								808.099	0.000371978	0.000625782							808.099	-50.8749	-8.45565	764.621	-11.3201						808.099	0.00361079	0.00350668	0.00563157					808.099	-8.28189	2.92547	0.00860054
						808.836	0.00134976	0.00126803								808.836	0.000248016	0.000502576							808.836	-67.8291	-5.44104	764.868	-11.3407						808.836	0.00357559	0.00369757	0.00566061					808.836	-3.25034	-3.35417	0.00860645
						809.573	0.000712885	0.00132957								809.573	0.000381194	0.000638896							809.573	-50.5252	-11.9379	765.115	-11.3608						809.573	0.00364429	0.00389381	0.0056897					809.573	-4.26413	-6.62022	0.00861217
						810.31	0.0010627	0.000824266								810.31	0.000256377	0.000385703							810.31	-40.2834	-13.1846	765.363	-11.3805						810.31	0.00344923	0.00348323	0.00571885					810.31	-8.91384	-0.980799	0.00861771
						811.047	0.00142197	0.000991244								811.047	0.000129149	0.000521173							811.047	-120.563	-6.84661	765.61	-11.3998						811.047	0.00334133	0.00348824	0.00574804					811.047	-10.3411	-4.30219	0.00862306
						811.783	0.00191271	0.00178369								811.783	0.000637918	0.000772499							811.783	-19.0839	-1.54696	765.857	-11.4186						811.783	0.00317309	0.00334956	0.00577728					811.783	-6.06336	-5.41098	0.00862823
						812.52	0.00152931	0.00124611								812.52	0.000379747	0.000253421							812.52	39.9027	-7.13912	766.105	-11.437						812.52	0.00311846	0.00311018	0.00580657					812.52	-6.87331	0.266001	0.00863322
						813.257	0.00119925	0.00111732								813.257	0	0							813.257		3.78285	766.352	-11.455						813.257	0.00335852	0.0035583	0.0058359					813.257	-6.81586	-5.77662	0.00863801
						813.993	0.00149004	0.00156277								813.993	0.000654022	0.000526662							813.993	21.5739	-11.6965	766.599	-11.4725						813.993	0.00318471	0.00330427	0.00586527					813.993	-7.23089	-3.68496	0.00864261
						814.729	0.00170261	0.0019414								814.729	0	0.00013101							814.729	-200	-1.10429	766.847	-11.4897						814.729	0.00307105	0.00309859	0.00589468					814.729	-13.1859	-0.892831	0.00864703
						815.466	0.00144875	0.00120151								815.466	0.000399787	0							815.466	200	-8.15336	767.094	-11.5065						815.466	0.00312822	0.00320333	0.00592412					815.466	0.802218	-2.37275	0.00865124
						816.202	0.00161958	0.00153244								816.202	-0.000135007	0.000540395							816.202	-333.213	2.14872	767.341	-11.5229						816.202	0.00295499	0.00280977	0.00595359					816.202	-4.94537	5.03821	0.00865527
						816.938	0.00170487	0.00159716								816.938	0.000272814	0.000410341							816.938	-40.2622	-15.8787	767.589	-11.5389						816.938	0.00297775	0.00292121	0.0059831					816.938	-8.5382	1.91699	0.00865909
						817.674	0.000918274	0.00154136								817.674	0.000138427	0.000277739							817.674	-66.95	-7.47593	767.836	-11.5546						817.674	0.00290984	0.00292445	0.00601263					817.674	-12.9606	-0.500797	0.00866272
						818.41	0.00181159	0.001544								818.41	0.000136818	0.000137382							818.41	-0.411297	-9.32533	768.083	-11.5698						818.41	0.0028798	0.00297959	0.00604219					818.41	-2.10792	-3.40623	0.00866614
						819.146	0.00114526	0.00125854								819.146	0.000136649	0.00027571							819.146	-67.4463	0.68394	768.331	-11.5848						819.146	0.00312714	0.00315206	0.00607177					819.146	-3.89652	-0.79352	0.00866936
						819.881	0.000943574	0.00121803								819.881	0.000413508	0.000555401							819.881	-29.2893	-5.11942	768.578	-11.5993						819.881	0.00297139	0.00319874	0.00610137					819.881	-8.36104	-7.36929	0.00867237
						820.617	0.00170197	0.00159433								820.617	0.00027038	0.000407056							820.617	-40.3509	-8.11643	768.825	-11.6136						820.617	0.00289226	0.00290831	0.00613099					820.617	-5.69846	-0.553119	0.00867517
						821.353	0.00134331	0.00124511								821.353	0.000819336	0.000407387							821.353	67.1625	-2.64926	769.073	-11.6275						821.353	0.00302788	0.00295227	0.00616062					821.353	-8.7557	2.5287	0.00867776
						822.088	0.00176194	0.00160314								822.088	0.000561088	0.000419053							822.088	28.9827	-4.25673	769.32	-11.6411						822.088	0.00284912	0.00286473	0.00619027					822.088	-9.14246	-0.54642	0.00868014
						822.824	0.000586396	0.000902853								822.824	0.000566813	0.000851668							822.824	-40.1633	-11.292	769.567	-11.6543						822.824	0.00302768	0.00286932	0.00621992					822.824	-8.80856	5.37094	0.00868231
						823.559	0.00199641	0.00130597								823.559	0.000287191	0.000142776							823.559	67.1753	-0.766306	769.814	-11.6672						823.559	0.0027634	0.00270317	0.00624959					823.559	-5.95655	2.20371	0.00868425
						824.294	0.0022449	0.00189036								824.294	0.000428021	0.000568263							824.294	-28.1529	5.44455	770.062	-11.6798						824.294	0.00267064	0.00267391	0.00627926					824.294	-5.89685	-0.12252	0.00868598
						825.03	0.00079713	0.00093006								825.03	0.000144802	0.000143926							825.03	0.606323	-1.57608	770.309	-11.6922						825.03	0.00290332	0.00298721	0.00630893					825.03	-4.81896	-2.84817	0.00868748
						825.765	0.00177901	0.00201909								825.765	0	-0.000283447							825.765	-200	-5.56457	770.556	-11.7042						825.765	0.00286732	0.0029582	0.0063386					825.765	-10.8872	-3.12018	0.00868875
						826.5	0.00100462	0.00131234								826.5	0.00014455	-0.000143493							826.5	54458.9	-5.89149	770.804	-11.7159						826.5	0.00270223	0.00284525	0.00636827					826.5	3.86435	-5.15623	0.0086898
						827.235	0.00181488	0.00207312								827.235	0.000300661	0.000449573							827.235	-39.6973	-4.57913	771.051	-11.7273						827.235	0.00254794	0.00249617	0.00639793					827.235	-14.2427	2.05283	0.00869061
						827.97	0.00165017	0.00152149								827.97	0.000606612	0.000449708							827.97	29.7077	-4.57139	771.298	-11.7385						827.97	0.00244466	0.0025257	0.00642759					827.97	-11.9488	-3.26111	0.0086912
						828.704	0.00186181	0.00151918								828.704	0.000150353	0							828.704	200	-3.68661	771.546	-11.7494						828.704	0.00280226	0.00274118	0.00645724					828.704	-6.06738	2.2037	0.00869154
						829.439	0.000830392	0.00134693								829.439	0	0.000149925							829.439	-200	-12.3955	771.793	-11.76						829.439	0.0025579	0.00244336	0.00648687					829.439	1.16873	4.58032	0.00869165
						830.174	0.00164474	0.00115607								830.174	0.000298151	0.00044451							830.174	-39.4147	-2.72105	772.04	-11.7703						830.174	0.00263074	0.00256263	0.00651649					830.174	-1.36781	2.6231	0.00869152
						830.908	0.00168244	0.00215096								830.908	0	0							830.908		0.156322	772.288	-11.7804						830.908	0.00216881	0.00233903	0.0065461					830.908	-3.48009	-7.55224	0.00869114
						831.643	0.00127714	0.00138258								831.643	0.000149611	0.000148148							831.643	0.98258	-8.35649	772.535	-11.7903						831.643	0.00231449	0.0022944	0.00657568					831.643	-1.32649	0.871783	0.00869051
						832.377	0.00127959	0.00100321								832.377	0.000609756	0.000303859							832.377	66.9641	-10.7047	772.782	-11.7998						832.377	0.00242979	0.00262206	0.00660524					832.377	-4.5448	-7.6118	0.00868964
						833.111	0.00152273	0.00162272								833.111	0.000612557	0.000616238							833.111	-0.599037	-5.61789	773.03	-11.8092						833.111	0.00262824	0.00250729	0.00663478					833.111	-6.24586	4.71033	0.00868851
						833.846	0.0014862	0.0015873								833.846	0.000152858	-0.000152625							833.846	261885	-7.71172	773.277	-11.8183						833.846	0.0024263	0.00241384	0.00666428					833.846	-18.32	0.514705	0.00868713
						834.58	0.00126609	0.00138395								834.58	0.000152952	0.000459137							834.58	-100.046	-6.48185	773.524	-11.8272						834.58	0.00215804	0.00206352	0.00669376					834.58	-7.91885	4.47804	0.0086855
						835.314	0.00152738	0.00161584								835.314	0.000459137	0.000458996							835.314	0.0306021	-1.53217	773.772	-11.8358						835.314	0.00207977	0.00222707	0.00672321					835.314	-5.7635	-6.84026	0.0086836
						836.048	0.0015559	0.00142624								836.048	0.000454683	0.000150989							836.048	100.283	-3.60044	774.019	-11.8443						836.048	0.00226757	0.0022722	0.00675262					836.048	-5.5962	-0.203824	0.00868144
						836.782	0.00109649	0.00141614								836.782	0.000154178	0.000308785							836.782	-66.7901	-13.1071	774.266	-11.8525						836.782	0.00215776	0.00217535	0.006782					836.782	-2.47664	-0.812184	0.00867902
						837.515	0.00131349	0.00123127								837.515	0	0.000157604							837.515	-200	-4.10805	774.513	-11.8605						837.515	0.00209848	0.00225701	0.00681133					837.515	-6.70139	-7.27949	0.00867633
						838.249	0.00111185	0.00187735								838.249	0.000157431	0							838.249	200	-3.96047	774.761	-11.8683						838.249	0.00214917	0.00217035	0.00684063					838.249	-8.47116	-0.980488	0.00867337
						838.983	0.00137868	0.00149957								838.983	0	-0.000479233							838.983	-200	-1.17725	775.008	-11.8759						838.983	0.0021868	0.00222327	0.00686988					838.983	9.932	-1.65403	0.00867014
						839.716	0.00206801	0.00174102								839.716	0.000157555	0							839.716	200	-2.91159	775.255	-11.8833						839.716	0.00222534	0.00231285	0.00689908					839.716	-1.09504	-3.85653	0.00866663
						840.45	0.00158946	0.00126369								840.45	-0.000156372	0.000314663							840.45	-595.151	-18.7322	775.503	-11.8905						840.45	0.00217612	0.00202735	0.00692823					840.45	-3.37189	7.07868	0.00866285
						841.183	0.00113327	0.000836995								841.183	-0.000162048	0.000162127							841.183	-822643	1.36176	775.75	-11.8975						841.183	0.00223063	0.0020446	0.00695733					841.183	-0.658488	8.70253	0.00865879
						841.917	0.00136054	0.00125654								841.917	0.000163319	0.000492368							841.917	-100.368	3.78268	775.997	-11.9043						841.917	0.00212776	0.00228433	0.00698638					841.917	-2.91351	-7.0969	0.00865445
						842.65	0.00118036	0.000668747								842.65	0	0							842.65		-2.91739	776.245	-11.9109						842.65	0.00189659	0.00215306	0.00701537					842.65	-3.66227	-12.6666	0.00864983
						843.383	0.00143198	0.00135471								843.383	0.000639284	0.000800769							843.383	-22.4276	1.71688	776.492	-11.9174						843.383	0.0021594	0.00217381	0.0070443					843.383	4.12609	-0.664854	0.00864492
						844.116	0.00094162	0.00133245								844.116	0.000319285	0.000160256							844.116	66.3252	3.19214	776.739	-11.9237						844.116	0.00206642	0.00237438	0.00707316					844.116	-10.8741	-13.8694	0.00863972
						844.849	0.00161365	0.001985								844.849	-0.000159084	0.00032113							844.849	-592.686	-5.62957	776.987	-11.9298						844.849	0.00203474	0.00196271	0.00710197					844.849	-8.48115	3.60384	0.00863424
						845.582	0.00165524	0.0015748								845.582	0.00047977	0.000478622							845.582	0.239599	-8.87636	777.234	-11.9358						845.582	0.00194718	0.00191788	0.0071307					845.582	0.426842	1.5162	0.00862846
						846.315	0.00116577	0.00175631								846.315	0	-0.000325839							846.315	-200	-2.18147	777.481	-11.9416						846.315	0.00189627	0.00201369	0.00715937					846.315	-9.23674	-6.00641	0.0086224
						847.047	0.00094451	0.00158014								847.047	-0.000165481	0.000329652							847.047	-603.19	-4.4413	777.729	-11.9472						847.047	0.00196504	0.00177368	0.00718797					847.047	-13.6915	10.2369	0.00861603
						847.78	0.000730105	0.00114574								847.78	0.000165481	0.000492854							847.78	-99.4549	1.67292	777.976	-11.9527						847.78	0.00192158	0.00187884	0.00721649					847.78	-5.02285	2.24915	0.00860937
						848.513	0.00146879	0.00116822								848.513	0.000495376	0.000494478							848.513	0.18147	-6.06526	778.223	-11.958						848.513	0.00211079	0.00223748	0.00724493					848.513	-8.51528	-5.82701	0.00860242
						849.245	0.000731886	0.00164396								849.245	0.000328893	0.000163372							849.245	67.2488	-5.46387	778.471	-11.9632						849.245	0.0019364	0.0019462	0.0072733					849.245	-5.81264	-0.504843	0.00859516
						849.977	0.00224439	0.00189663								849.977	0.000161499	0.000483949							849.977	-99.9152	-15.9578	778.718	-11.9683						849.977	0.00185385	0.00156938	0.00730159					849.977	2.66666	16.6201	0.00858761
						850.71	0.00122249	0.00185529								850.71	0.000665779	0.000333167							850.71	66.5927	-1.87438	778.965	-11.9732						850.71	0.00187852	0.00211875	0.00732979					850.71	-19.1291	-12.0198	0.00857975
						851.442	0.00119332	0.0011426								851.442	0	-0.000337952							851.442	-200	-13.9195	779.212	-11.978						851.442	0.00180458	0.00178076	0.0073579					851.442	0.0341491	1.32862	0.00857159
						852.174	0.00198118	0.00165798								852.174	0.000167954	0.000673627							852.174	-120.172	-15.5939	779.46	-11.9826						852.174	0.00172814	0.00164929	0.00738593					852.174	-1.31549	4.66951	0.00856312
						852.906	0.00130582	0.00201157								852.906	0	0.000517777							852.906	-200	-16.5711	779.707	-11.9871						852.906	0.00178061	0.00158094	0.00741386					852.906	-10.7375	11.8792	0.00855435
						853.638	0.00101937	0.00122941								853.638	-0.000172741	-0.000348797							853.638	-67.5139	-3.98197	779.954	-11.9915						853.638	0.00160505	0.0018338	0.0074417					853.638	-14.0136	-13.3041	0.00854527
						854.37	0.00102197	0.00122011								854.37	0.000855578	0.000516885							854.37	49.3556	6.2041	780.202	-11.9958						854.37	0.00210504	0.00179211	0.00746944					854.37	-6.98905	16.0592	0.00853589
						855.102	0.00176322	0.00143919								855.102	-0.000174186	0							855.102	200	-11.7675	780.449	-11.9999						855.102	0.00193353	0.00183327	0.00749709					855.102	4.46701	5.32306	0.0085262
						855.834	0.00148699	0.00120106								855.834	0.000356761	-0.000178444							855.834	600.286	2.00565	780.696	-12.0039						855.834	0.00191969	0.00192008	0.00752464					855.834	-5.71961	-0.0203254	0.0085162
						856.565	0.00126199	0.000972763								856.565	0.000178571	0.000178795							856.565	-0.125075	0.614148	780.944	-12.0079						856.565	0.00173179	0.00180324	0.00755208					856.565	-13.0872	-4.04218	0.00850588
						857.297	0.0013048	0.00149813								857.297	-0.000179437	0.000359389							857.297	-598.853	0.52097	781.191	-12.0117						857.297	0.00190829	0.00171187	0.00757941					857.297	-7.9306	10.8516	0.00849526
						858.028	0.00183294	0.00124069								858.028	0.000362188	0.000543577							858.028	-40.0522	-5.63932	781.438	-12.0153						858.028	0.00162866	0.00160274	0.00760664					858.028	4.89426	1.60482	0.00848433
						858.76	0.00236904	0.00126167								858.76	0.000184502	0.000182983							858.76	0.826821	1.7506	781.686	-12.0189						858.76	0.00167152	0.00164973	0.00763376					858.76	4.21387	1.31237	0.00847309
						859.491	0.00134048	0.00183054								859.491	0.000366636	0.000181192							859.491	67.7015	-10.033	781.933	-12.0224						859.491	0.00185736	0.00179391	0.00766076					859.491	16.8891	3.47517	0.00846154
						860.222	0.00133976	0.00182197								860.222	0.000182116	0.000359712							860.222	-65.5543	-5.39077	782.18	-12.0258						860.222	0.00160625	0.00132781	0.00768765					860.222	-8.71297	18.9801	0.00844967
						860.953	0.00103761	0.00100226								860.953	-0.000372509	0.000184128							860.953	590.97	-13.9238	782.428	-12.0291						860.953	0.00156275	0.00154198	0.00771443					860.953	-10.4966	1.33819	0.0084375
						861.684	0.0015448	0.00149514								861.684	0.000370028	0							861.684	200	-4.97908	782.675	-12.0323						861.684	0.0015963	0.00158133	0.00774108					861.684	3.1011	0.942312	0.00842501
						862.415	0.00188985	0.00182863								862.415	0	0.000183688							862.415	-200	6.38179	782.922	-12.0354						862.415	0.00170561	0.00179282	0.00776761					862.415	0.499905	-4.98544	0.00841222
						863.146	0.00112328	0.00136575								863.146	0.000189466	-0.000380156							863.146	-597.432	-4.92474	783.17	-12.0384						863.146	0.00158326	0.00145203	0.00779401					863.146	-9.04385	8.64731	0.00839911
						863.877	0.00137552	0.0021645								863.877	0.000185977	0.000372995							863.877	-66.9149	-0.603411	783.417	-12.0413						863.877	0.00168294	0.00176717	0.00782029					863.877	-0.60341	-4.8833	0.0083857
						864.608	0.0013488	0.000781454								864.608	0.000367715	0.000550358							864.608	-39.7884	-7.78277	783.664	-12.0441						864.608	0.00155512	0.00148327	0.00784644					864.608	-7.98003	4.72958	0.00837197
						865.338	0.0013231	0.00203562								865.338	0.000186393	0.000186881							865.338	-0.261298	-13.2368	783.911	-12.0469						865.338	0.00143805	0.00129786	0.00787246					865.338	-2.80164	10.2485	0.00835794
						866.069	0.000816993	0.0013151								866.069	0.000567644	-0.000378358							866.069	999.546	-5.3331	784.159	-12.0495						866.069	0.00148376	0.00167168	0.00789834					866.069	-2.91274	-11.9107	0.0083436
						866.799	0.000853971	0.00110988								866.799	-0.000377145	-0.000378788							866.799	-0.434656	-8.34016	784.406	-12.0521						866.799	0.0016884	0.00159272	0.00792409					866.799	3.63471	5.83236	0.00832895
						867.53	0.00141443	0.00110926								867.53	-0.000757576	0.000189825							867.53	333.739	-7.35181	784.653	-12.0546						867.53	0.00133519	0.00130927	0.0079497					867.53	5.99622	1.96016	0.008314
						868.26	0.0019504	0.00164384								868.26	0.000384689	0.000384172							868.26	0.134553	-11.0046	784.901	-12.0571						868.26	0.00147414	0.00144827	0.00797517					868.26	10.276	1.77084	0.00829874
						868.99	0.0011491	0.00224404								868.99	0.000775194	0.000383583							868.99	67.5905	-7.73286	785.148	-12.0594						868.99	0.00134582	0.00160864	0.0080005					868.99	-12.8483	-17.7917	0.00828318
						869.72	0.00205339	0.00172911								869.72	0.000193836	0							869.72	200	-12.6662	785.395	-12.0617						869.72	0.00149856	0.00141635	0.00802568					869.72	0.669982	5.64056	0.00826732
						870.451	0.00174014	0.00140489								870.451	0.000193536	0.000384172							870.451	-65.9974	-4.74773	785.643	-12.0639						870.451	0.00155655	0.00153113	0.00805071					870.451	-7.93582	1.64665	0.00825115
						871.18	0.000867303	0.00169157								871.18	0	0							871.18		-8.74092	785.89	-12.0661						871.18	0.00143078	0.0015268	0.00807559					871.18	0.490838	-6.49348	0.00823469
						871.91	0.00232761	0.0022618								871.91	0.00137552	0.00097352							871.91	34.2264	-5.91566	786.137	-12.0682						871.91	0.00160883	0.0016544	0.00810032					871.91	6.09157	-2.7933	0.00821793
						872.64	0.00118589	0.000864055								872.64	0.00020016	0.00039992							872.64	-66.5777	-3.62919	786.385	-12.0702						872.64	0.00152546	0.00121704	0.0081249					872.64	-4.061	22.4922	0.00820087
						873.37	0.00118589	0.00144009								873.37	0	0							873.37		-3.48291	786.632	-12.0722						873.37	0.00154633	0.00175891	0.00814932					873.37	8.73381	-12.8633	0.00818353
						874.1	0.00174469	0.000848896								874.1	-0.000198689	-0.00079255							874.1	-119.822	-2.48103	786.879	-12.0741						874.1	0.00151433	0.00143079	0.00817359					874.1	4.01274	5.67311	0.00816589
						874.829	0.00173963	0.00169587								874.829	-0.000778513	-0.000585252							874.829	28.3423	2.11236	787.127	-12.0759						874.829	0.00154808	0.00145747	0.00819769					874.829	2.0307	6.02943	0.00814796
						875.559	0.00120084	0.00117096								875.559	0.000390396	0.000587889							875.559	-40.3754	-3.7357	787.374	-12.0777						875.559	0.00124792	0.00133814	0.00822163					875.559	-0.561267	-6.97762	0.00812974
						876.288	0.00093081	0.00181214								876.288	0.00100503	0.000402334							876.288	85.6486	-9.32312	787.621	-12.0794						876.288	0.00149486	0.00139511	0.0082454					876.288	-3.64725	6.90336	0.00811124
						877.017	0.00120736	0.000888099								877.017	0.000201694	0							877.017	200	-7.36743	787.869	-12.0811						877.017	0.00150984	0.00153275	0.00826901					877.017	-7.75826	-1.50553	0.00809246
						877.746	0.00209895	0.0023845								877.746	0.00040016	0.000603622							877.746	-40.539	-18.0352	788.116	-12.0827						877.746	0.00134944	0.00139234	0.00829245					877.746	-9.05866	-3.12871	0.00807339
						878.476	0.000918836	0.00180777								878.476	-0.00041365	-0.000413309							878.476	0.0826984	-9.10647	788.363	-12.0843						878.476	0.00143535	0.00123236	0.00831571					878.476	-23.614	15.2179	0.00805405
						879.205	0.00155231	0.00180995								879.205	0.000829703	0.00041658							879.205	66.2969	-1.79132	788.61	-12.0858						879.205	0.00129542	0.00140065	0.00833881					879.205	1.28579	-7.80611	0.00803444
						879.934	0.00125	0.00090307								879.934	0.000204248	0.000819169							879.934	-120.17	-14.3677	788.858	-12.0873						879.934	0.0012808	0.00137708	0.00836173					879.934	1.40276	-7.2449	0.00801455
						880.662	0.000312793	0.00182039								880.662	-0.000598444	0							880.662	200	-11.9966	789.105	-12.0888						880.662	0.00133116	0.00137166	0.00838447					880.662	8.00698	-2.99726	0.0079944
						881.391	0.00125156	0.00124339								881.391	0.000401123	0							881.391	200	-7.10391	789.352	-12.0901						881.391	0.00117465	0.00103722	0.00840703					881.391	-3.98112	12.427	0.00797398
						882.12	0.00221239	0.00185931								882.12	0.00020555	-0.000206911							882.12	-60612.8	6.50137	789.6	-12.0915						882.12	0.00144074	0.00130233	0.00842941					882.12	3.00917	10.0921	0.0079533
						882.849	0.00129032	0.00157679								882.849	-0.000209776	0.000626566							882.849	-401.324	-3.82364	789.847	-12.0928						882.849	0.00115045	0.0011298	0.0084516					882.849	12.0582	1.81139	0.00793236
						883.577	0.000977836	0.00159084								883.577	0.000207297	0.000412541							883.577	-66.2252	-7.63995	790.094	-12.094						883.577	0.00129024	0.00152429	0.00847361					883.577	2.64562	-16.6318	0.00791116
						884.306	0.00160051	0.00188324								884.306	-0.000207943	0.000417537							884.306	-596.852	2.93161	790.342	-12.0953						884.306	0.0013308	0.00106744	0.00849543					884.306	2.93161	21.9629	0.00788972
						885.034	0.000633714	0.00156006								885.034	0	0.000206484							885.034	-200	-27.0601	790.589	-12.0964						885.034	0.00126654	0.00118765	0.00851707					885.034	2.77405	6.42946	0.00786802
						885.762	0.00195567	0.00191266								885.762	0.0002035	0							885.762	200	-18.6611	790.836	-12.0976						885.762	0.00119723	0.00118233	0.00853851					885.762	11.2829	1.25235	0.00784608
						886.49	0.000330579	0.00032175								886.49	0.000632778	0							886.49	200	3.58876	791.084	-12.0987						886.49	0.00134641	0.0012635	0.00855976					886.49	-0.047625	6.35339	0.0078239
						887.219	0.0029431	0.00257981								887.219	0.000216029	0.000214777							887.219	0.581582	-3.73414	791.331	-12.0997						887.219	0.00116709	0.00121367	0.00858081					887.219	7.34837	-3.91317	0.00780148
						887.947	0.00128329	0.00158881								887.947	-0.000640205	-0.000212224							887.947	100.414	-6.70161	791.578	-12.1008						887.947	0.000989838	0.00129786	0.00860167					887.947	20.9816	-26.9285	0.00777883
						888.674	0.00163881	0.00160154								888.674	0.000437158	0.00065445							888.674	-39.8113	-14.5601	791.826	-12.1018						888.674	0.00105708	0.000974342	0.00862233					888.674	-4.54415	8.14602	0.00775595
						889.402	0.00100942	0.00130336								889.402	-0.000220216	-0.000438789							889.402	-66.3343	-1.24866	792.073	-12.1027						889.402	0.00117363	0.0012203	0.00864278					889.402	-8.93882	-3.89846	0.00773284
						890.13	0.00170999	0.0013289								890.13	-0.000216779	-0.000215983							890.13	0.367845	-12.7264	792.32	-12.1037						890.13	0.00103849	0.00114657	0.00866304					890.13	2.43219	-9.89271	0.00770951
						890.858	0.00102354	0.00200133								890.858	0	0.000214915							890.858	-200	-8.94916	792.568	-12.1046						890.858	0.0012281	0.00107991	0.00868309					890.858	5.35366	12.8414	0.00768597
						891.585	0.00167001	0.0016276								891.585	-0.000216685	-0.000429369							891.585	-65.841	-10.7277	792.815	-12.1055						891.585	0.0010465	0.000954624	0.00870293					891.585	1.21407	9.18287	0.00766222
						892.313	0.00100874	0.00231252								892.313	0.000652032	0.000215471							892.313	100.648	-6.65245	793.062	-12.1063						892.313	0.00112531	0.0010433	0.00872257					892.313	0.628252	7.56334	0.00763825
						893.04	0.00169549	0.00132013								893.04	0.0004385	0.000220119							893.04	66.3149	-22.2898	793.309	-12.1071						893.04	0.00100712	0.00079255	0.00874199					893.04	-10.7058	23.8452	0.00761409
						893.768	0.00244584	0.00305499								893.768	-0.000222717	-0.000222916							893.768	-0.0891272	-6.73266	793.557	-12.1079						893.768	0.00101764	0.00114378	0.00876121					893.768	-2.65285	-11.672	0.00758972
						894.495	0.00252343	0.00141493								894.495	0.000224719	0							894.495	200	-16.4508	793.804	-12.1087						894.495	0.00102417	0.000945307	0.00878021					894.495	14.3634	8.00854	0.00756517
						895.222	0.00110051	0.0014404								895.222	0	0.000447728							895.222	-200	-4.11047	794.051	-12.1094						895.222	0.000885197	0.000873186	0.008799					895.222	-0.936174	1.36607	0.00754042
						895.949	0.00142197	0.00208623								895.949	-0.000221141	0.000668003							895.949	-397.95	-4.90734	794.299	-12.1101						895.949	0.00120008	0.00125786	0.00881757					895.949	-5.4301	-4.70162	0.00751549
						896.676	0.00243309	0.00135962								896.676	-0.000220264	0							896.676	200	7.10635	794.546	-12.1108						896.676	0.00113447	0.0011853	0.00883592					896.676	-12.3493	-4.38272	0.00749037
						897.403	0.00107105	0.001404								897.403	-0.000222272	-0.000224065							897.403	-0.803391	6.4449	794.793	-12.1115						897.403	0.00108123	0.000998934	0.00885406					897.403	-0.698761	7.91215	0.00746509
						898.13	0.00185048	0.00215131								898.13	-0.000225683	0							898.13	200	-12.4555	795.041	-12.1121						898.13	0.0010897	0.000933769	0.00887197					898.13	2.53038	15.4118	0.00743963
						898.857	0.00112317	0.000733676								898.857	0	0							898.857		-18.2571	795.288	-12.1128						898.857	0.00124879	0.00115239	0.00888966					898.857	1.98213	8.0294	0.00741401
						899.583	0.00187829	0.00109012								899.583	0	0.000231589							899.583	-200	5.59283	795.535	-12.1134						899.583	0.000987306	0.00103555	0.00890713					899.583	-9.50545	-4.77026	0.00738823
						900.31	0.00295203	0.00319829								900.31	0.000232342	0.000465441							900.31	-66.8113	-11.1547	795.783	-12.1139						900.31	0.00118088	0.00122984	0.00892437					900.31	-11.5495	-4.06189	0.0073623
						901.036	0.00109609	0.00105857								901.036	-0.000463822	-0.000466527							901.036	-0.581464	-14.8183	796.03	-12.1145						901.036	0.00096605	0.000879507	0.00894138					901.036	14.0967	9.3785	0.00733621
						901.763	0.00149087	0.00182949								901.763	-0.0004649	-0.000234467							901.763	65.8978	1.1616	796.277	-12.115						901.763	0.00110742	0.000877371	0.00895817					901.763	-7.01355	23.1812	0.00730999
						902.489	0.0011446	0.00148478								902.489	0.000237812	0.000237304							902.489	0.213803	-9.04736	796.525	-12.1156						902.489	0.00069541	0.00122017	0.00897473					902.489	-12.81	-54.7889	0.00728362
						903.215	0.00114155	0.00110824								903.215	0.000484027	0.000728332							903.215	-40.3024	2.60362	796.772	-12.1161						903.215	0.000853121	0.000693963	0.00899105					903.215	-11.8359	20.5753	0.00725712
						903.942	0.00226415	0.00147601								903.942	-0.000243665	-0.000971817							903.942	-119.813	-9.94494	797.019	-12.1166						903.942	0.00122126	0.000986541	0.00900714					903.942	22.0198	21.2631	0.0072305
						904.668	0.00148038	0.000731529								904.668	-0.00024325	0							904.668	200	7.92509	797.267	-12.117						904.668	0.00087745	0.00100974	0.009023					904.668	-1.16793	-14.0195	0.00720374
						905.394	0.00225734	0.00146359								905.394	0	0							905.394		-17.8038	797.514	-12.1175						905.394	0.00109266	0.00106944	0.00903862					905.394	-8.31523	2.14744	0.00717688
						906.12	0.00233918	0.00114068								906.12	0.0002442	0.000736016							906.12	-100.348	-9.67955	797.761	-12.1179						906.12	0.000950223	0.000858738	0.00905401					906.12	-20.5839	10.1147	0.0071499
						906.845	0.00238474	0.00194401								906.845	0.000244439	0.000243724							906.845	0.292902	6.87662	798.008	-12.1183						906.845	0.000802393	0.000782584	0.00906916					906.845	16.5804	2.49955	0.00712281
						907.571	0.00117325	0.00190549								907.571	0	0							907.571		2.38753	798.256	-12.1188						907.571	0.000360985	0.000427198	0.00908406					907.571	10.0752	-16.8016	0.00709563
						908.297	0.000761615	0.000753864								908.297	0.000239177	0.000239063							908.297	0.0478207	-5.53133	798.503	-12.1191						908.297	0.000942507	0.00107821	0.00909873					908.297	-5.73798	-13.4308	0.00706835
						909.022	0.00154799	0.00191791								909.022	0	-0.000238834							909.022	-200	12.262	798.75	-12.1195						909.022	0.00117225	0.000868684	0.00911316					909.022	-18.8279	29.7475	0.00704098
						909.748	0.00236314	0.00153965								909.748	-0.000244678	-0.000489716							909.748	-66.7319	3.39112	798.998	-12.1199						909.748	0.000889218	0.00132246	0.00912734					909.748	-9.74715	-39.1776	0.00701353
						910.473	0.00118017	0.0015444								910.473	0.000496401	0.000498008							910.473	-0.323183	-10.5694	799.245	-12.1202						910.473	0.000756315	0.000899011	0.00914128					910.473	8.52115	-17.2408	0.00698599
						911.198	0.000800961	0.00198098								911.198	-0.000248077	0.000978953							911.198	-335.77	29.8303	799.492	-12.1206						911.198	0.000689602	0.000528821	0.00915498					911.198	-22.3485	26.3918	0.00695839
						911.924	0.00201776	0.00281464								911.924	0.000494315	0							911.924	200	3.62545	799.74	-12.1209						911.924	0.000918063	0.000979949	0.00916843					911.924	-0.630117	-6.52113	0.00693072
						912.649	0.00119713	0.00317712								912.649	0	0.000496771							912.649	-200	2.69211	799.987	-12.1212						912.649	0.000824897	0.000741235	0.00918164					912.649	3.26178	10.6839	0.00690299
						913.374	0.00287711	0.00364078								913.374	0	0.000739645							913.374	-200	-1.28201								913.374	0.000979949	0.000521415	0.00919459					913.374	10.4867	61.0823	0.0068752
						914.099	0.00125576	0.00123457								914.099	0.000763359	0.00101112							914.099	-27.9252	-0.902634								914.099	0.000833586	0.000817358	0.0092073					914.099	14.487	1.96593	0.00684736
						914.824	0.00206016	0.00242718								914.824	0.000521241	0							914.824	200	-5.95231								914.824	0.00076599	0.000822	0.00921976					914.824	-11.3905	-7.05415	0.00681948
						915.548	0.00205255	0.00283976								915.548	0	0							915.548		-10.5982								915.548	0.000776398	0.000686028	0.00923196					915.548	-11.5066	12.3589	0.00679156
						916.273	0.00253485	0.00124069								916.273	0	0.000534331							916.273	-200	-11.5941								916.273	0.000791954	0.000694873	0.00924392					916.273	-1.07101	13.0587	0.00676361
						916.998	0.00214041	0.00169707								916.998	0.000810592	0.000533618							916.998	41.2099	-11.0488								916.998	0.00072324	0.000628536	0.00925562					916.998	7.99772	14.0119	0.00673563
						917.722	0.00128921	0.00170358								917.722	0.000263922	0.001321							917.722	-133.392	-1.64578								917.722	0.000959616	0.000470699	0.00926707					917.722	9.46966	68.365	0.00670763
						918.447	0.00130947	0.00211864								918.447	0.000796178	0.000790931							918.447	0.661292	23.9721								918.447	0.000961924	0.000944659	0.00927827					918.447	-6.8217	1.8111	0.00667961
						919.171	0.0021645	0.00170213								919.171	0.00106923	0.000533191							919.171	66.9039	-6.87806								919.171	0.000715251	0.000627451	0.00928921					919.171	-1.47402	13.0781	0.00665159
						919.895	0.002537	0.00377675								919.895	-0.000533191	-0.000266951							919.895	66.5481	-21.4235								919.895	0.000395632	0.000466781	0.00929989					919.895	5.03057	-16.4999	0.00662356
						920.62	0.00128096	0.00167015								920.62	-0.000527844	-0.000267594							920.62	65.4355	-5.48891								920.62	0.000870666	0.000856564	0.00931032					920.62	28.7923	1.63291	0.00659553
						921.344	0.0022007	0.000854336								921.344	0.00106667	0.000268456							921.344	119.571	0.178012								921.344	0.000954958	0.000935454	0.0093205					921.344	0.178022	2.06348	0.0065675
						922.068	0.00133452	0.00131119								922.068	0.000553863	0.000831255							922.068	-40.0532	-4.30843								922.068	0.00080186	0.0010161	0.00933041					922.068	0.820221	-23.5694	0.00653949
						922.792	0.00135074	0.00264201								922.792	0.000555556	0.00111607							922.792	-67.0623	10.7049								922.792	0.000900901	0.00079885	0.00934007					922.792	10.1199	12.0078	0.0065115
						923.515	0.000447427	0.00132626								923.515	0.000277162	0.000548095							923.515	-65.6604	-25.9528								923.515	0.00107607	0.00105502	0.00934947					923.515	-12.0806	1.97517	0.00648353
						924.239	0.00181077	0.000894055								924.239	0	-0.000819001							924.239	-200	21.2838								924.239	0.000908715	0.000730105	0.00935861					924.239	-0.949694	21.7975	0.00645559
						924.963	0.00319927	0.00315742								924.963	0.000542299	0							924.963	200	3.57779								924.963	0.000818532	0.000725748	0.00936749					924.963	-1.30083	12.0164	0.00642769
						925.686	0.00273973	0.00317029								925.686	0.000824629	0.00108489							925.686	-27.2596	-20.353								925.686	0.000830151	0.000809062	0.00937611					925.686	-5.4846	2.57313	0.00639982
						926.41	0.00137237	0.000897666								926.41	0.00113186	0.00112931							926.41	0.22612	-0.771667								926.41	0.000580624	0.000486263	0.00938447					926.41	-0.771662	17.689	0.006372
						927.133	0.000458295	0.00182149								927.133	0.000291715	0.0002886							927.133	1.07356	-6.71953								927.133	0.000839842	0.000746826	0.00939257					927.133	-6.71953	11.7247	0.00634423
						927.857	0.00324675	0.00231911								927.857	-0.00115841	0							927.857	200	-13.3571								927.857	0.000595694	0.000584893	0.00940041					927.857	31.4192	1.82976	0.00631652
						928.58	0.00239349	0.00187266								928.58	0	0							928.58		-0.442779								928.58	0.000693241	0.000681721	0.00940799					928.58	11.3234	1.67561	0.00628887
						929.303	0.00191939	0.00189934								929.303	0.000286451	0.00056802							929.303	-65.905	-0.178817								929.303	0.00035483	0.000348918	0.0094153					929.303	-6.63024	1.68008	0.00626128
						930.026	0.00143609	0.00282486								930.026	0.000580552	0.000871333							930.026	-40.0557	-5.94369								930.026	0.00035417	0.00060785	0.00942235					930.026	-13.8696	-52.7389	0.00623377
						930.749	0.00192123	0.00139665								930.749	-0.000293341	0.00087108							930.749	-403.096	-5.9882								930.749	0.000616686	0.000602462	0.00942914					930.749	14.0129	2.33348	0.00620633
						931.472	0.00286396	0.00325733								931.472	0.000878477	-0.0002886							931.472	395.702	11.1181								931.472	0.000793791	0.000777672	0.00943567					931.472	-7.83655	2.05142	0.00617898
						932.195	0.00147856	0.00144788								932.195	0	-0.000286697							932.195	-200	-39.6277								932.195	0.00105467	0.00103457	0.00944194					932.195	11.4809	1.92367	0.00615171
						932.917	0.00101937	0.000987654								932.917	0.000294377	0							932.917	200	-17.5862								932.917	0.000532812	0.000521966	0.00944794					932.917	15.7724	2.0566	0.00612453
						933.64	0.00254842	0.00198807								933.64	0.000295858	0							933.64	200	-15.8523								933.64	0.000800926	0.000611354	0.00945368					933.64	27.0264	26.8462	0.00609746
						934.362	0.00252016	0.00295858								934.362	0.00090799	0.000896861							934.362	1.23327	4.24819								934.362	0.00036667	0.000718197	0.00945916					934.362	4.63939	-64.8057	0.00607048
						935.085	0.0015213	0.00297767								935.085	0.000910194	0.00121286							935.085	-28.512	-2.13548								935.085	0.000933184	0.000827891	0.00946437					935.085	-7.53871	11.9578	0.00604361
						935.807	0.00156413	0.00204708								935.807	0.000922793	0.00182927							935.807	-65.8761	3.34375								935.807	0.000748223	0.000550661	0.00946932					935.807	-7.46592	30.4203	0.00601685
						936.53	0.00267094	0.00158144								936.53	0.000618238	0							936.53	200	-59.3053								936.53	0.00102756	0.000913743	0.00947401					936.53	-8.76285	11.7256	0.00599021
						937.252	0.0021692	0.00053135								937.252	0.000315159	0.000948467							937.252	-100.237	4.17121								937.252	0.000666096	0.000553557	0.00947844					937.252	4.48018	18.4543	0.00596369
						937.974	0.00266383	0.000522466								937.974	0	0							937.974		5.95748								937.974	0.000661876	0.000921574	0.0094826					937.974	-44.859	-32.8016	0.00593729
						938.696	0.0016129	0.00106838								938.696	-0.000634921	0.000631114							938.696	66516.7	4.16748								938.696	0.000567805	0.000644864	0.0094865					938.696	17.0881	-12.7089	0.00591102
						939.418	0.00111545	0.00217273								939.418	0.00031211	0.000621311							939.418	-66.2512	11.6913								939.418	0.00067548	0.000563857	0.00949014					939.418	5.76072	18.0134	0.00588489
						940.14	0.00339367	0.00332594								940.14	0	0							940.14		-1.64183								940.14	0.00058451	0.000662502	0.00949352					940.14	-1.64183	-12.5086	0.0058589
						940.861	0.00284414	0.00110436								940.861	0	0.000323625							940.861	-200	14.0729								940.861	0.000493583	0.000287356	0.00949663					940.861	38.7322	52.8151	0.00583305
						941.583	0.0023068	0.00167598								941.583	0.000321543	0							941.583	200	25.1737								941.583	0.000498654	0.000391888	0.00949948					941.583	-1.51842	23.9777	0.00580734
						942.305	0.00350672	0.00224593								942.305	0.00032113	0							942.305	200	-8.69014								942.305	0.00050015	0.000489812	0.00950207					942.305	6.71693	2.08858	0.00578179
						943.026	0.00173812	0.00167504								943.026	0.00128824	0.000646831							943.026	66.2935	5.99746								943.026	0.000696448	0.000391236	0.0095044					943.026	17.2889	56.1214	0.00575639
						943.748	0.00344828	0.00167131								943.748	0	-0.000329164							943.748	-200	19.5168								943.748	0.000497364	0.000875657	0.00950647					943.748	9.34439	-55.1037	0.00573115
						944.469	0.00117994	0.00113701								944.469	0	0							944.469		21.5319								944.469	0.000304414	0.0006941	0.00950828					944.469	-16.079	-78.0532	0.00570607
						945.19	0.00118906	0.00287522								945.19	-0.000333444	-0.000668673							945.19	-66.904	-0.44183								945.19	0.000823384	0.00069979	0.00950983					945.19	14.9453	16.2285	0.00568116
						945.911	0.00353357	0.00345423								945.911	0.00103377	0.000343525							945.911	100.232	-13.1222								945.911	0.000726669	0.000603258	0.00951112					945.911	12.7112	18.5591	0.00565642
						946.632	0.00410557	0.00341686								946.632	0.00105448	0.00139616							946.632	-27.8849	-9.10978								946.632	0.000741683	0.00102124	0.00951215					946.632	-11.6347	-31.7154	0.00563185
						947.353	0.0029976	0.00294985								947.353	0	-0.000708968							947.353	-200	-15.5017								947.353	0.000742548	0.00102965	0.00951292					947.353	7.88237	-32.401	0.00560747
						948.074	0.00380228	0.00244798								948.074	0	0.000712251							948.074	-200	-0.28576								948.074	0.000319795	0.000308769	0.00951343					948.074	-8.98085	3.50841	0.00558326
						948.795	0.00390371	0.00441084								948.795	0.0014245	0.00106724							948.795	28.676	-19.1216								948.795	0.000852697	0.000933998	0.00951369					948.795	-16.9092	-9.1007	0.00555923
						949.516	0.000649351	0.00189036								949.516	0	0.000358166							949.516	-200	-15.9664								949.516	0.000854792	0.000208594	0.00951369					949.516	-0.585344	121.536	0.0055354
						950.236	0.00130378	0.00127714								950.236	0.000363769	0							950.236	200	-6.50051								950.236	0.000865988	0.000738786	0.00951344					950.236	-0.0489523	15.8529	0.00551175
						950.957	0.00395257	0								950.957	-0.000362582	0.000359583							950.957	48165.4	7.36783								950.957	0.000550418	0.000430154	0.00951293					950.957	-40.038	24.5295	0.0054883
						951.677	0.00199734	0.00193673								951.677	-0.00073692	-0.000365097							951.677	67.4805	-16.7269								951.677	0.000553036	0.000326371	0.00951216					951.677	-0.0606464	51.5496	0.00546504
						952.398	0	0.00194175								952.398	0	-0.000745434							952.398	-200	-26.9474								952.398	0.000442478	0.000327332	0.00951114					952.398	-0.875786	29.9153	0.00544198
						953.118	0.00205761	0.00265957								953.118	0.00037594	0							953.118	200	12.7467								953.118	0.000794281	0.00111595	0.00950987					953.118	8.10751	-33.6783	0.00541913
						953.838	0.00138696	0.00136054								953.838	-0.000380662	0.000756716							953.838	-604.902	6.52907								953.838	0.000344195	0.000563444	0.00950835					953.838	-34.1877	-48.312	0.00539648
						954.558	0.00346021	0.00337838								954.558	0.00038373	0.00114373							954.558	-99.5115	-8.03183								954.558	0.000342857	0.000450806	0.00950657					954.558	-9.55562	-27.2026	0.00537403
						955.278	0.00273224	0.00461437								955.278	0.000762195	0.000381243							955.278	66.6328	-51.1627								955.278	0.000572279	0.000671817	0.00950455					955.278	15.4326	-16.0017	0.0053518
						955.998	0.00348432	0.00467602								955.998	0.000382263	-0.000380952							955.998	116465	32.2479								955.998	0.000454649	0.000560915	0.00950227					955.998	-8.52103	-20.9276	0.00532978
						956.718	0.00283487	0.00204918								956.718	0.000777605	0.00118203							956.718	-41.2758	13.5845								956.718	0.000459982	0.00056773	0.00949975					956.718	15.9667	-20.9686	0.00530797
						957.438	0.00290487	0.00279135								957.438	-0.00119427	-0.00080064							957.438	39.4632	-0.973449								957.438	0.000232019	0.000569087	0.00949698					957.438	-12.7345	-84.1508	0.00528638
						958.157	0.00296736	0.0021097								958.157	0.00040032	-0.00040016							958.157	999429	-10.3171								958.157	0.000706631	0.000230787	0.00949396					958.157	17.3929	101.522	0.00526501
						958.877	0.00435098	0.0035137								958.877	0	0.000398406							958.877	-200	-24.9737								958.877	0.000478583	0.00070738	0.00949069					958.877	-16.3669	-38.5841	0.00524386
						959.596	0.00146306	0.00359454								959.596	0.000406669	-0.000804505							959.596	-608.882	-9.34803								959.596	0.00084715	0.000593965	0.00948719					959.596	8.87148	35.1373	0.00522293
						960.316	0.00301659	0.000727273								960.316	0.0016214	0.00161616							960.316	0.323756	8.79161								960.316	0.000242836	0.000357696	0.00948343					960.316	8.79161	-38.2527	0.00520223
						961.035	0.00304878	0.00222717								961.035	0.000405022	0.00120968							961.035	-99.6662	10.8297								961.035	0.000490617	0.000481232	0.00947944					961.035	-25.9228	1.93137	0.00518175
						961.754	0.000763359	0.00223214								961.754	0	0.000404367							961.754	-200	-29.1008								961.754	0.000494499	0.000611247	0.0094752					961.754	-11.0654	-21.1167	0.0051615
						962.473	-0.000758725	0.00073692								962.473	0.000815993	0.00202511							962.473	-85.116	-16.019								962.473	0.000374018	0.000730016	0.00947073					962.473	0.651995	-64.4903	0.00514148
						963.192	0.00458365	0.00294118								963.192	0.000415455	-0.000817996							963.192	-612.832	25.685								963.192	0.000374298	0.000486796	0.00946601					963.192	-0.408759	-26.129	0.00512169
						963.911	0.000777001	0.0015015								963.911	0	0.00125052							963.911	-200	20.8275								963.911	0.000374392	0.000853138	0.00946106					963.911	-32.9533	-78.0016	0.00510213
						964.63	0.00159363	0								964.63	0.000837872	0							964.63	200	-16.5478								964.63	0.00050755	0.000373042	0.00945588					964.63	8.81508	30.5495	0.0050828
						965.349	0.00243704	0.00315956								965.349	0	0.0012826							965.349	-200	-8.94901								965.349	0.000512952	0.000627274	0.00945045					965.349	31.3314	-20.0525	0.00506371
						966.068	0.00163934	0								966.068	0.00130548	0.00175285							966.068	-29.2555	15.8718								966.068	0.000517799	0.000507164	0.0094448					966.068	-10.322	2.07532	0.00504485
						966.786	0.00245902	0.00231839								966.786	0.00043802	0.000444247							966.786	-1.41156	-9.46083								966.786	0.000789993	0.000515996	0.00943891					966.786	-32.3261	41.9602	0.00502623
						967.505	0.00165153	0.00318725								967.505	0.000438212	0.000438789							967.505	-0.131548	-1.30071								967.505	0.000664011	0.000259808	0.00943279					967.505	-9.99354	87.507	0.00500784
						968.223	0.00417711	0.00402901								968.223	0.00132685	0.00177226							968.223	-28.7449	-17.8333								968.223	0.000538141	0.000660939	0.00942644					968.223	22.8407	-20.482	0.00498969
						968.942	0.00258176	0.00332779								968.942	-0.000448632	0.00044603							968.942	68784.2	-36.5579								968.942	0.000535547	0.000521309	0.00941986					968.942	9.22359	2.69449	0.00497178
						969.66	0.00175285	0.000841043								969.66	0.00135135	0.000446429							969.66	100.671	7.51862								969.66	0.000534188	0.000660502	0.00941305					969.66	11.3321	-21.1459	0.00495411
						970.378	0.000877193	0.000837521								970.378	0.000451875	0							970.378	200	23.6933								970.378	0.000270563	0.000133743	0.00940602					970.378	16.8656	67.681	0.00493667
						971.096	0	0								971.096	-0.00136799	0.000453926							971.096	398.641	-15.3414								971.096	0.000412598	0.000541859	0.00939877					971.096	11.3225	-27.0857	0.00491948
						971.814	0.00175131	0.00169779								971.814	0.000929368	-0.00045683							971.814	586.703	-56.0044								971.814	0.00125226	0.000819224	0.00939129					971.814	27.0223	41.8093	0.00490252
						972.532	0.00544465	0.000860585								972.532	0.00138185	0.000918695							972.532	40.2649	-0.892218								972.532	0.000417885	0.000414536	0.00938359					972.532	-20.8829	0.804656	0.0048858
						973.25	0.00450857	0.00601375								973.25	-0.000459348	0							973.25	200	20.5616								973.25	0.000278629	0.000552944	0.00937567					973.25	7.84717	-65.975	0.00486932
						973.967	0.00180505	0.00346921								973.967	-0.000465983	-0.000462321							973.967	0.789051	-13.0518								973.967	0.00056101	0.000414938	0.00936754					973.967	-1.29203	29.9344	0.00485308
						974.685	0.00270758	0.00261552								974.685	-0.000948767	-0.00141176							974.685	-39.2283	-1.8189								974.685	0.000285185	0.000422178	0.00935918					974.685	16.3765	-38.7337	0.00483707
						975.403	0	-0.000860585								975.403	0.000962001	0.00095648							975.403	0.575541	-1.50537								975.403	0.000575126	0.000844238	0.00935062					975.403	23.5168	-37.9201	0.00482131
						976.12	0.00181159	0.00259291								976.12	0.00189843	0.00143335							976.12	27.9181	-1.3743								976.12	0.000729607	0.000844951	0.00934184					976.12	16.818	-14.651	0.00480578
						976.837	0.00276753	0.000888099								976.837	0.00239693	0.00144092							976.837	49.82	-11.7915								976.837	0.000585995	0.000285551	0.00933285					976.837	-2.2741	68.945	0.00479049
						977.555	0.00186047	0.00178571								977.555	0.000484731	0							977.555	200	-11.9207								977.555	0.000446229	0.000434091	0.00932365					977.555	-2.40371	2.75781	0.00477543
						978.272	0.000938967	0.00176835								978.272	-0.000966184	-0.000475737							978.272	68.0268	-27.2197								978.272	0	0.000147601	0.00931424					978.272	44.0104	-200	0.00476061
						978.989	0.00186916	0.00359066								978.989	0.000981836	0.00143472							978.989	-37.4818	9.12281								978.989	0.000771248	0.000446694	0.00930462					978.989	-12.1651	53.2954	0.00474603
						979.706	0.000963391	0.00184672								979.706	0.000976086	-0.000489956							979.706	603.148	-1.53144								979.706	0.000153965	0.000298864	0.0092948					979.706	11.8079	-63.9976	0.00473167
						980.423	0.00294695	0.00187793								980.423	0.000985707	0.000486381							980.423	67.8391	7.3774								980.423	0.000308119	0.000300571	0.00928478					980.423	-10.0131	2.48003	0.00471755
						981.14	0.00196271	0.0037843								981.14	0.00097704	0.00195217							981.14	-66.5798	-16.5139								981.14	0.000623733	0.000759878	0.00927456					981.14	-16.5139	-19.6797	0.00470367
						981.856	0.000995025	-0.00094518								981.856	0	0							981.856		-1.55658								981.856	0.000468311	0.000610874	0.00926414					981.856	13.8363	-26.4204	0.00469001
						982.573	0.00198807	0.00379867								982.573	0.00150225	0.0015							982.573	0.15011	-21.7187								982.573	-0.000315657	0.000309693	0.00925352					982.573	33.608	20973.7	0.00467658
						983.29	0.00101112	0.00382775								983.29	0.00100857	0.000998502							983.29	1.00351	10.2086								983.29	0.000476115	-0.00015625	0.0092427					983.29	11.7787	395.395	0.00466338
						984.006	0.00203459	0.00487329								984.006	0.00152439	0.00100705							984.006	40.8733	-14.4948								984.006	0.000641746	0.000316106	0.00923169					984.006	27.4272	67.9939	0.00465041
						984.722	0.00308008	0.00193424								984.722	-0.000514933	0							984.722	200	10.1107								984.722	0.000488361	0.0011245	0.00922049					984.722	55.6157	-78.8832	0.00463766
						985.439	0.00102041	0								985.439	0.00052521	0							985.439	200	-36.6202								985.439	0	0.000324675	0.0092091					985.439	-1.37039	-200	0.00462514
						986.155	-0.00102041	-0.000968992								986.155	0.00104167	0.00103413							986.155	0.726524	7.53002								986.155	0.000501086	0	0.00919752					986.155	-24.1927	200	0.00461284
						986.871	0.00307062	0.00580833								986.871	-0.000521376	0.000514139							986.871	28614.9	-101.276								986.871	0.000503187	0.000165782	0.00918576					986.871	11.6316	100.873	0.00460075
						987.587	0.00204918	0.00198807								987.587	0	-0.00155844							987.587	-200	8.66366								987.587	0.000167364	0.000661485	0.0091738					987.587	-18.4715	-119.231	0.00458889
						988.303	0	0								988.303	-0.000535045	0.00105541							988.303	-611.286	30.8688								988.303	0.000505051	0.000499833	0.00916167					988.303	-24.7171	1.03836	0.00457724
						989.019	0.00215983	0.0020555								989.019	0.000543774	0.00214823							989.019	-119.202	6.15963								989.019	0.000512208	0.000674309	0.00914936					989.019	-20.6973	-27.3239	0.0045658
						989.735	0.00434783	0.00209205								989.735	0.000545852	0.000539665							989.735	1.13976	-37.9738								989.735	-0.000341006	0.000507014	0.00913687					989.735	-2.77253	-1021.66	0.00455458
						990.45	-0.00221484	0.00105152								990.45	0.00110072	0.00380435							990.45	-110.238	-13.4304								990.45	0.000523469	0.000689299	0.0091242					990.45	11.6675	-27.3473	0.00454357
						991.166	0.00561798	0.0032538								991.166	0.00275179	0.00218699							991.166	22.8721	-59.502								991.166	0.000877809	0.00017322	0.00911136					991.166	26.0411	134.076	0.00453276
						991.881	0.00570125	0.00444939								991.881	0.00330396	0.00330579							991.881	-0.0550783	-3.25204								991.881	0.000522921	0.000346681	0.00909834					991.881	-3.25202	40.5337	0.00452216
						992.597	0.00114943	0.00221976								992.597	0.00111545	0.000559284							992.597	66.4183	8.30674								992.597	0.000176678	0.000527056	0.00908516					992.597	11.9341	-99.5766	0.00451176
						993.312	0.00578035	0.00111732								993.312	0.00114679	0.00113058							993.312	1.42328	-18.7032								993.312	0.000890472	0.000357207	0.0090718					993.312	-93.5411	85.4812	0.00450157
						994.027	0.00116686	0								994.027	0.00115875	0.0023015							994.027	-66.0501	-47.356								994.027	0.000542495	0.000540151	0.00905828					994.027	51.6888	0.433049	0.00449157
						994.742	0.00235571	0.00342075								994.742	0.000571429	0.0011409							994.742	-66.5144	17.3712								994.742	0.000363306	0.000181028	0.0090446					994.742	19.5992	66.9728	0.00448177
						995.458	0.00473934	0.00339751								995.458	0.00115741	0.000568182							995.458	68.2927	-13.1664								995.458	0.000369959	0.000369891	0.00903075					995.458	-31.1617	0.0184965	0.00447216
						996.172	0	0								996.172	0.00117371	0.0011534							996.172	1.74521	-31.3298								996.172	0.000189107	0.000188359	0.00901674					996.172	-2.82148	0.396333	0.00446274
						996.887	0.00242131	0.00353357								996.887	0.000597015	-0.000592066							996.887	48057.4	-24.0822								996.887	0.000192493	0.000191022	0.00900258					996.887	84.1691	0.767014	0.00445351
						997.602	0	0.00357995								997.602	0.00059453	0							997.602	200	52.6171								997.602	0.000388576	0.000192123	0.00898826					997.602	-2.07739	67.6609	0.00444446
						998.317	0.0025	-0.00121507								998.317	0.00060241	0							998.317	200	-1.56784								998.317	0.000582637	0.00115763	0.00897378					998.317	-1.56783	-66.081	0.0044356
						999.031	0.00380711	0.00121655								999.031	0.00120627	0.001207							999.031	-0.0603284	-42.5763								999.031	0.000192827	0.000382775	0.00895915					999.031	-16.0099	-65.9999	0.00442691
						999.746	-0.00131062	0								999.746	0.00122624	0.00181488							999.746	-38.712	-24.091								999.746	0.000581734	0.000382848	0.00894437					999.746	200	41.2376	0.0044184
						1000.46	0.00132802	0.00261097								1000.46	-0.000608643	-0.00121729							1000.46	-66.6667	10.6288								1000.46	0.000786009	0.000779727	0.00892944					1000.46	-26.1208	0.80242	0.00441007
						1001.17	0.0027027	0.00131926								1001.17	0	0.00062461							1001.17	-200	12.2549								1001.17	0.000602289	0.000196502	0.00891437					1001.17	12.2549	101.6	0.0044019
						1001.89	0.00135685	0.00261097								1001.89	0.00322789	0.00190476							1001.89	51.5573	-0.752826								1001.89	0.000409668	0.000401929	0.00889915					1001.89	39.2767	1.90708	0.0043939
						1002.6	-0.00278552	0.00268817								1002.6	0.000660066	0.00129282							1002.6	-64.8023	-40.9616								1002.6	0	0.000409836	0.00888379					1002.6	-1.00266	-200	0.00438607
						1003.32	-0.00285307	0.00277393								1003.32	0.0013089	0.00194553							1003.32	-39.1236	-51.2196								1003.32	-0.000210926	0.000208377	0.0088683					1003.32	48.7764	32896.6	0.00437839
						1004.03	0.00435414	0.00277393								1004.03	0.00262123	0.0019685							1004.03	28.4429	-1.75578								1004.03	0.00084406	0.000626959	0.00885266					1004.03	84.2756	29.517	0.00437088
						1004.74	0.00147275	0.00418994								1004.74	0.00266489	0.00132188							1004.74	67.3735	31.7801								1004.74	-0.000424088	0.00042337	0.00883689					1004.74	53.0654	235997	0.00436352
						1005.46	-0.00145773	0.00140056								1005.46	-0.000667111	0.000660502							1005.46	40173.4	-1.73491								1005.46	0.000643225	0.000425532	0.00882099					1005.46	98.6931	40.7376	0.00435631
						1006.17	0.00436681	0.00286533								1006.17	0.00200133	0.00200938							1006.17	-0.401071	-1.37652								1006.17	0.000431406	0	0.00880495					1006.17	-1.37651	200	0.00434924
						1006.89	0	0.00143885								1006.89	-0.00135777	0							1006.89	200	-1.1171								1006.89	0.000217014	0.000425804	0.00878879					1006.89	84.8002	-64.9608
						1007.6	-0.00302572	0								1007.6	0.000690131	0.00277778							1007.6	-120.398	66.0631								1007.6	0	0.000429738	0.00877249					1007.6	-0.678243	-200
						1008.31	0.00768049	0.00439883								1008.31	0	0.000706215							1008.31	-200	-67.6017								1008.31	0.000443557	0.000660647	0.00875608					1008.31	-50.9866	-39.3206
						1009.03	0	0.00451807								1009.03	0.00212314	0.00352113							1009.03	-49.5364	-55.7591								1009.03	0.000910332	0.0011236	0.00873954					1009.03	38.7373	-20.9706
						1009.74	0	0								1009.74	0.00213828	0.00215054							1009.74	-0.571836	-120.826								1009.74	0	0.000229358	0.00872288					1009.74	99.0253	-200
						1010.45	0	-0.00156986								1010.45	0.000726744	0.00145243							1010.45	-66.6021	-14.0982								1010.45	0	0.000464037	0.0087061					1010.45	-18.9437	-200
						1011.17	0.00328947	0								1011.17	0	0.000727273							1011.17	-200	65.6017								1011.17	-0.000707214	-0.000231481	0.00868921					1011.17	16.9953	101.36
						1011.88	0.00334448	0.00480769								1011.88	-0.00073692	-0.00146306							1011.88	-66.0132	-1.82263								1011.88	0.000710732	0.000467399	0.0086722					1011.88	89.457	41.3083
						1012.59	0.00343643	0.00164745								1012.59	0.00149701	0.00223048							1012.59	-39.355	-20.5128								1012.59	0	-0.000470478	0.00865508					1012.59	-200	-200
						1013.3	0.00689655	0.00500835								1013.3	0.00148038	0.00073692							1013.3	67.0603	-1.44437								1013.3	0.000962232	0.000707881	0.00863785					1013.3	-1.44437	30.4592
						1014.02	0.00177936	0.00165837								1014.02	0	0.000735835							1014.02	-200	64.7416								1014.02	-0.0002442	0.000476304	0.00862051					1014.02	98.3728	-620.847
						1014.73	0.0034904	0.00169205								1014.73	0	-0.00150263							1014.73	-200	39.0271								1014.73	0	0	0.00860307					1014.73	-86.539
						1015.44	-0.00359712	-0.00345423								1015.44	0.000754148	0.00152439							1015.44	-67.6085	-18.4836								1015.44	0.000254518	-0.000249066	0.00858552					1015.44	-66.9371	18474.5
						1016.15	0	0								1016.15	-0.000766871	0.00229709							1016.15	-400.46	-67.129								1016.15	0.000256739	0.000253872	0.00856787					1016.15	-22.7362	1.12331
						1016.87	0.00555556	0.0070922								1016.87	0.000773395	0.00309119							1016.87	-119.951	-0.966649								1016.87	0.000518135	0.0010238	0.00855012					1016.87	99.2733	-65.5887
						1017.58	0.003663	0.00361011								1017.58	0.00157109	-0.00078125							1017.58	595.649	79.5917								1017.58	0.000788436	0.00102987	0.00853227					1017.58	-0.485554	-26.5555
						1018.29	0	-0.00181488								1018.29	0.00157853	0.00393701							1018.29	-85.5211	-67.617								1018.29	0	0	0.00851433					1018.29	-67.617
						1019	0	0.00186567								1019	0.00234926	0							1019	200	10.744								1019	0	0.000519346	0.0084963					1019	-42.4883	-200
						1019.72	0.00189753	0.00747664								1019.72	0.00394011	0.00234742							1019.72	50.662	-1.01423								1019.72	0.000785135	0.00104466	0.00847817					1019.72	200	-28.3665
						1020.43	0.00967118	0.00747664								1020.43	0	0							1020.43		-2.82324								1020.43	-0.000268025	-0.000263505	0.00845996					1020.43	-2.82323	1.70076
						1021.14	0.00400802	0.0019305								1021.14	-0.00239617	0							1021.14	200	26.723								1021.14	0.000814332	0.0010773	0.00844165					1021.14	-1.8844	-27.8029
						1021.85	-0.00209644	-0.00591716								1021.85	0.00239425	0.00240192							1021.85	-0.319737	-35.9612								1021.85	0.000834725	0.00109679	0.00842326					1021.85	-2.70904	-27.1359
						1022.56	0.00608519	0.00194175								1022.56	0	0							1022.56		20.8438								1022.56	0.000565611	0	0.00840479					1022.56	98.9504	200
						1023.27	0	0								1023.27	0.00162602	0.00323363							1023.27	-66.1618	-34.4645								1023.27	0	0.00112391	0.00838624					1023.27	65.6294	-200
						1023.99	0	0.00598802								1023.99	0.00245098	0.000809062							1023.99	100.73	-46.1538								1023.99	0.000288351	0.000282805	0.00836761					1023.99	50	1.94174
						1024.7	0	0.00207039								1024.7	-0.000802568	-0.00162999							1024.7	-68.029	-0.612763								1024.7	0.000288517	0.000567054	0.0083489					1024.7	-67.2108	-65.1114
						1025.41	0.00641026	0								1025.41	0.000812348	0.00163399							1025.41	-67.1731	-133.645								1025.41	0.00116043	0.000284414	0.00833012					1025.41	-200	121.261
						1026.12	0.00424628	0.00627615								1026.12	-0.00081103	0.00164339							1026.12	-589.752	-0.801068								1026.12	0.000874126	0.000860585	0.00831126					1026.12	34.5174	1.56114
						1026.83	0.00431965	0.00824742								1026.83	0.00163934	0							1026.83	200	-66.715								1026.83	0	-0.000574218	0.00829233					1026.83	119.965	-200
						1027.54	-0.00217391	-0.0021097								1027.54	0	0.00246305							1027.54	-200	-0.579228								1027.54	0	0.000589449	0.00827334					1027.54	-40.5557	-200
						1028.25	0.00440529	0.00431965								1028.25	0.000823045	0							1028.25	200	-66.9653								1028.25	0.00091659	0.00090063	0.00825427					1028.25	-77.2093	1.75651
						1028.96	0.00230415	0.00888889								1028.96	0.00165837	0.00167084							1028.96	-0.749065	-19.473								1028.96	0.000308356	0.000609013	0.00823514					1028.96	27.2941	-65.5476
						1029.67	0	0.00223214								1029.67	0.00250417	0.00246914							1029.67	1.40903	99.6775								1029.67	0.00125196	0.00124262	0.00821595					1029.67	-0.429493	0.748367
						1030.38	0.00697674	0.00225225								1030.38	-0.000841043	0.00337268							1030.38	-332.885	53.5004								1030.38	0.000626959	0.000623053	0.00819669					1030.38	-34.4283	0.625004
						1031.09	-0.00484262	-0.00465116								1031.09	-0.000831947	-0.00166667							1031.09	-66.8147	-40.9705								1031.09	0.000947269	0.000921376	0.00817738					1031.09	-1.012	2.77129
						1031.81	0.00238663	0.00234192								1031.81	-0.00249169	-0.00083612							1031.81	99.4992	28.3147								1031.81	0.00188383	0.000929368	0.008158					1031.81	-100.196	67.856
						1032.52	0.00746269	0.0047619								1032.52	0.00254237	0.00254237							1032.52	0	22.2513								1032.52	0.000641026	-0.000312598	0.00813858					1032.52	200	580.72
						1033.23	0.00493827	0.00243902								1033.23	0.000861326	0.00170503							1033.23	-65.7511	85.4705								1033.23	0.000973078	0.000317662	0.00811909					1033.23	-0.298505	101.557
						1033.94	0	0.00239808								1033.94	0.00255537	0.000859845							1033.94	99.2923	19.1379								1033.94	0.000332668	0.000323102	0.00809956					1033.94	29.5155	2.91755
						1034.65	0	-0.00508906								1034.65	0.00261552	0.00169635							1034.65	42.6342	-32.9769								1034.65	0.00134093	0.00164042	0.00807997					1034.65	-21.8601	-20.0907
						1035.36	-0.00520833	-0.0075								1035.36	0.00355872	0.00345125							1035.36	3.06614	-54.0015								1035.36	0.00169664	0.0013267	0.00806034					1035.36	-39.4359	24.4723
						1036.07	0	-0.00258398								1036.07	0.00265957	0.00175593							1036.07	40.9307	45.2597								1036.07	0.000343053	0.000335909	0.00804066					1036.07	49.1145	2.10454
						1036.78	0.0104987	0.00753769								1036.78	0.00261552	0.00174216							1036.78	40.0836	39.1435								1036.78	-0.00034965	0.00034118	0.00802093					1036.78	39.1435	16312.6
						1037.49	-0.00273224	-0.0026455								1037.49	0.00352734	0.004363							1037.49	-21.182	0.443325								1037.49	0.00104932	0.00102987	0.00800116					1037.49	-119.716	1.87109
						1038.2	-0.00280112	0								1038.2	-0.00178571	-0.00264784							1038.2	-38.8909	-67.0665								1038.2	0.000708968	0.00138026	0.00798135					1038.2	-0.450164	-64.2623
						1038.9	0	0								1038.9	0.00361011	0.0045045							1038.9	-22.0441	28.316								1038.9	0.00107643	0.0010597	0.0079615					1038.9	49.7555	1.56639
						1039.61	0.00285714	0								1039.61	0.00365965	0.00542005							1039.61	-38.7766	200								1039.61	0.00183756	0.00178699	0.00794161					1039.61		2.79036
						1040.32	-0.0058651	-0.00568182								1040.32	0.00458295	0.00182482							1040.32	86.0872	0.199872								1040.32	0.000739919	0.000367647	0.00792169					1040.32	-22.0248	67.2234
						1041.03	-0.003003	0								1041.03	0.00181653	0							1041.03	200	33.366								1041.03	0.000755858	0.00148533	0.00790173					1041.03	-79.9717	-65.0971
						1041.74	-0.00301205	-0.00287356								1041.74	0.00369686	-0.000912409							1041.74	331.072	25.7286								1041.74	0.0011325	0.000739919	0.00788173					1041.74	0.74049	41.9333
						1042.45	0.0030303	0								1042.45	0.00562324	0.00557103							1042.45	0.932839	-85.2724								1042.45	0.00189179	0.000746826	0.00786171					1042.45	29.1009	86.7852
						1043.16	-0.003003	0.00906344								1043.16	0.00649351	0.00279851							1043.16	79.5306	21.5836								1043.16	0.000762195	0.000755287	0.00784165					1043.16	-0.646367	0.910467
						1043.87	-0.00952381	-0.00295858								1043.87	0.000937207	0.00473485							1043.87	-133.907	-22.4957								1043.87	0.000783085	0	0.00782157					1043.87	-0.276912	200
						1044.58	-0.00327869	0.00310559								1044.58	0.00095057	-0.00187793							1044.58	-610.01	15.941								1044.58	0.000789889	0.000774293	0.00780146					1044.58	0.559838	1.99414
						1045.29	0.00643087	0.00630915								1045.29	0.000957854	0.0028626							1045.29	-99.7129	-44.7694								1045.29	0.00161095	0.00236314	0.00778132					1045.29	-119.062	-37.8542
						1045.99	-0.0133333	-0.00328947								1045.99	0.000956023	0.00289017							1045.99	-100.575	1.30294								1045.99	0.00121408	0.00079968	0.00776116					1045.99	1.30294	41.1571
						1046.7	0.00343643	0								1046.7	0.00192678	0.000966184							1046.7	66.4093	0.656696								1046.7	0.00245499	0.00201939	0.00774098					1046.7	29.2144	19.4711
						1047.41	0	-0.00338983								1047.41	0.00296443	0.00487805							1047.41	-48.8015	18.5833								1047.41	0.000822707	0.00322581	0.00772078					1047.41	-200	-118.715
						1048.12	0.0107143	0.00340136								1048.12	-0.000994036	0							1048.12	200	-53.3835								1048.12	0.00167294	0.000819672	0.00770056					1048.12	29.798	68.4638
						1048.83	0.003663	0.0108303								1048.83	-0.00100705	0.00100604							1048.83	397386	-33.0052								1048.83	0.00211954	0.000829876	0.00768032					1048.83	50.3162	87.4523
						1049.54	0	0.0110294								1049.54	0.00305499	0							1049.54	200	-99.0874								1049.54	0.00347373	0.00252525	0.00766006					1049.54	-65.5862	31.6213
						1050.24	0	0								1050.24	0.0010352	0.00206612							1050.24	-66.4827	16.0371								1050.24	0.00264784	0.0021322	0.00763979					1050.24	-53.9372	21.5748
						1050.95	0.00387597	0.00769231								1050.95	0.00421053	0.00414938							1050.95	1.4629	-15.4235								1050.95	0.00177778	0.00172563	0.00761951					1050.95	-28.6098	2.97723
						1051.66	0.00384615	0.00383142								1051.66	0	0							1051.66		41.5059								1051.66	0.00180099	0.00262812	0.00759921					1051.66	1.57109	-37.3497
						1052.37	-0.00404858	-0.00395257								1052.37	0.00214823	0.00214362							1052.37	0.2146	1.28								1052.37	0.00273598	0.00311665	0.0075789					1052.37	200	-13.0086
						1053.08	0.00420168	0.004								1053.08	0.00107759	0.00214592							1053.08	-66.2841	55.3257								1053.08	0.000459982	-0.000447828	0.00755859					1053.08	0.84388	14939
						1053.78	0	-0.00420168								1053.78	0.00329308	0.00218579							1053.78	40.4204	-54.356								1053.78	0.00234962	0.000457875	0.00753826					1053.78	-133.22	134.764
						1054.49	0.00425532	-0.00414938								1054.49	-0.00108814	0.00332963							1054.49	-394.181	-23.3398								1054.49	0.00236183	0.00186916	0.00751793					1054.49	1.68482	23.2888
						1055.2	0	0.004329								1055.2	0.00548847	0.00328228							1055.2	50.3081	23.5694								1055.2	0.00095648	0.00232992	0.00749759					1055.2	101.02	-83.5831
						1055.91	0.004329	0.00448431								1055.91	-0.00110988	0							1055.91	200	18.4693								1055.91	0.00334928	0.0027946	0.00747725					1055.91	40.2782	18.0565
						1056.61	0.0137615	-0.00892857								1056.61	0.00112867	0.00223214							1056.61	-65.6672	-38.7853								1056.61	0	0.000943841	0.00745691					1056.61	-78.9358	-200
						1057.32	0.00917431	0.00456621								1057.32	0.00114943	0.00341686							1057.32	-99.3119	1.83408								1057.32	0.00248633	0.00289296	0.00743656					1057.32	-33.5143	-15.1186
						1058.03	0.0046729	0								1058.03	0.00572738	0.00459242							1058.03	21.9957	-65.6639								1058.03	0.0014985	0.00048852	0.00741621					1058.03	-65.6639	101.658
						1058.73	-0.00487805	-0.00473934								1058.73	-0.00116414	-0.00116009							1058.73	0.348639	35.0246								1058.73	0.00150754	0.00197922	0.00739587					1058.73	-20.4999	-27.0555
						1059.44	0.005	0.00492611								1059.44	0.00115875	0.00117233							1059.44	-1.1655	-20.2746								1059.44	0.00304569	0.00249004	0.00737552					1059.44	1.9698	20.0749
						1060.15	0.0101523	0.00502513								1060.15	0.00118765	0.00237248							1060.15	-66.5611	1.27725								1060.15	0.00309438	0.00150075	0.00735518					1060.15	-38.7723	69.3616
						1060.85	0.00515464	0								1060.85	0.00598802	0.00595238							1060.85	0.597017	-13.1035								1060.85	0.00260281	0.00204186	0.00733484					1060.85	2.29265	24.1547
						1061.56	0.00534759	0								1061.56	0.00120192	0							1061.56	200	1.6386								1061.56	0.00210748	0.00311688	0.00731451					1061.56	41.5705	-38.6421
						1062.27	0	0.0162162								1062.27	0.00125313	0.00377358							1062.27	-100.282	1.48217								1062.27	0.00372936	0.00419948	0.00729418					1062.27	-200	-11.8585
						1062.97	-0.00581395	-0.0168539								1062.97	0.00252525	0.00378788							1062.97	-40	-84.4504								1062.97	0.00272035	0.00106045	0.00727386					1062.97	-200	87.8071
						1063.68	0	0.00543478								1063.68	0.00384123	0.00127714							1063.68	100.192	-39.6378								1063.68	0.00275482	0.00215285	0.00725355					1063.68	-401.136	24.5317
						1064.39	0	-0.00609756								1064.39	0	-0.00129534							1064.39	-200	-119.322								1064.39	0.00275938	0.00383562	0.00723324					1064.39	41.0133	-32.6379
						1065.09	1	0.75								1065.09	0	2							1065.09	-200									1065.09	1	0	0.00721295					1065.09		200
						1065.8	0.5	0.5								1065.8	0	1							1065.8	-200									1065.8	0	1	0.00719266					1065.8		-200
						1066.5	1	#NAME?								1066.5	0.333333	-0.5							1066.5	-1000	-1000								1066.5	1	-0.5	0.00717239					1066.5	-600	600
						1067.21		0								1067.21	2	1							1067.21	66.6667	inf								1067.21	0.4	0	0.00715213					1067.21	0	200
						1067.92	0.0769231	0.0769231								1067.92	0	0							1067.92		6800								1067.92	-0.0294118	0.0588235	0.00713189					1067.92	200	-600
						1068.62	-0.0434783	0								1068.62	-0.0454545	-0.0952381							1068.62	-70.7692	-131.606								1068.62	-0.0277778	-0.0571429	0.00711166					1068.62	-118.012	-69.1589
						1069.33	0.0454545	0.0384615								1069.33	0.05	0.1							1069.33	-66.6667	410.17								1069.33	0	0	0.00709144					1069.33	-31.7757
						1070.03	-0.0434783	0.05								1070.03	0.0833333	0.166667							1070.03	-66.6667	4333.33								1070.03	-0.117647	-0.0857143	0.00707124					1070.03	4333.33	31.405
						1070.74	0.0434783	0.0416667								1070.74	0.0384615	0.037037							1070.74	3.77359	8.4507								1070.74	0.0588235	0.0277778	0.00705106					1070.74	200	71.6981
						1071.44	0.0434783	0								1071.44	-0.115385	-0.125							1071.44	-8	-4600								1071.44	0	0.0555556	0.00703089					1071.44		-200
						1072.15	0.0189873	0.0119048								1072.15	0.00263158	0.00132802							1072.15	65.8429	-39.0211								1072.15	0.00226757	0.00225352	0.00701075					1072.15	-200	0.621641
						1072.85	0.00625	-0.00598802								1072.85	0	0.0013369							1072.85	-200	143.699								1072.85	0.00285388	0.00170455	0.00699062					1072.85	101.291	50.4269
						1073.56	0	0								1073.56	0.00410397	0.00137552							1073.56	99.5879	-39.0928								1073.56	0.00232693	0.00229885	0.00697051					1073.56	29.4956	1.21423
						1074.26	0.0191083	0.0268456								1074.26	0.0027137	0.00268097							1074.26	1.21375	24.7632								1074.26	0.0041225	0.00343643	0.00695042					1074.26	2.57641	18.1526
						1074.97	-0.00666667	-0.00675676								1074.97	0.0055788	0.00557103							1074.97	0.139375	0.460469								1074.97	0	0.000594177	0.00693036					1074.97	33.7808	-200
						1075.67	-0.0070922	0.0070922								1075.67	0.00562588	0.00285307							1075.67	65.4046	23.3532								1075.67	0.00364742	0.00420926	0.00691031					1075.67	-38.8987	-14.3023
						1076.38	-1	1								1076.38	0.166667	0.666667							1076.38	-120	333.333								1076.38	0	-0.125	0.00689029					1076.38	200	-200
						1077.08	0.333333									1077.08	0.2	0							1077.08	200	866.667								1077.08	0.142857	0.142857	0.00687029					1077.08	-200	0
						1077.79	-0.5	-1								1077.79	-2	-1							1077.79	66.6667	-200								1077.79	0	0	0.00685032					1077.79	-40
						1078.49	1	1.5								1078.49	-0.333333	-0.333333							1078.49	0	200								1078.49	0.333333	0.166667	0.00683037					1078.49	96.2963	66.6667
																																						0.00681044
																																						0.00679054
																																						0.00677066
																																						0.00675081
																																						0.00673099
																																						0.00671119
																																						0.00669143
																																						0.00667169
																																						0.00665197
																																						0.00663229
																																						0.00661264
																																						0.00659301
																																						0.00657341
																																						0.00655385
																																						0.00653431
																																						0.00651481
																																						0.00649533
																																						0.00647589
																																						0.00645648
																																						0.0064371
																																						0.00641775
																																						0.00639843
																																						0.00637914
																																						0.00635989
																																						0.00634067
																																						0.00632147
																																						0.00630232
																																						0.00628319
																																						0.0062641
																																						0.00624503
																																						0.00622601
																																						0.00620701
																																						0.00618804
																																						0.00616911
																																						0.00615021
																																						0.00613134
																																						0.0061125
																																						0.0060937
																																						0.00607493
																																						0.00605619
																																						0.00603748
																																						0.0060188
																																						0.00600016
																																						0.00598154
																																						0.00596296
																																						0.00594441
																																						0.00592589
																																						0.0059074
																																						0.00588894
																																						0.00587051
																																						0.00585211
																																						0.00583374
																																						0.0058154
																																						0.00579709
																																						0.00577881
																																						0.00576056
																																						0.00574233
																																						0.00572414
																																						0.00570597
																																						0.00568784
																																						0.00566973
																																						0.00565164
																																						0.00563359
																																						0.00561556
																																						0.00559756
																																						0.00557958
																																						0.00556163
																																						0.00554371
																																						0.00552581
																																						0.00550794
																																						0.00549009
																																						0.00547227
																																						0.00545447
																																						0.00543669
																																						0.00541894
																																						0.00540122
																																						0.00538351
																																						0.00536583
																																						0.00534817
																																						0.00533053
																																						0.00531292
																																						0.00529533
																																						0.00527775
																																						0.0052602
																																						0.00524267
																																						0.00522516
																																						0.00520767
																																						0.0051902
																																						0.00517275
																																						0.00515532
																																						0.00513791
																																						0.00512052
																																						0.00510314
																																						0.00508578
																																						0.00506845
																																						0.00505112
																																						0.00503382
																																						0.00501653
																																						0.00499926
																																						0.00498201
																																						0.00496477
																																						0.00494755
																																						0.00493034
																																						0.00491315
																																						0.00489598
																																						0.00487882
																																						0.00486167
																																						0.00484454
																																						0.00482743
																																						0.00481033
																																						0.00479324
																																						0.00477617
																																						0.00475911
																																						0.00474206
																																						0.00472503
																																						0.00470801
																																						0.00469101
																																						0.00467401
																																						0.00465703
																																						0.00464007
																																						0.00462311
																																						0.00460617
																																						0.00458924
																																						0.00457232
																																						0.00455542
																																						0.00453853
																																						0.00452165
																																						0.00450478
																																						0.00448792
																																						0.00447107
																																						0.00445424
																																						0.00443742
																																						0.00442061
																																						0.00440381
																																						0.00438703
																																						0.00437025
																																						0.00435349
																																						0.00433674
																																						0.00432
																																						0.00430328
																																						0.00428656
																																						0.00426986
																																						0.00425317
																																						0.00423649
																																						0.00421982
																																						0.00420317
																																						0.00418653
																																						0.0041699
																																						0.00415328
																																						0.00413667
																																						0.00412008
																																						0.0041035
																																						0.00408694
																																						0.00407039
																																						0.00405385
																																						0.00403732
																																						0.00402081
																																						0.00400431
																																						0.00398783
																																						0.00397136
																																						0.0039549
																																						0.00393846
																																						0.00392204
																																						0.00390563
																																						0.00388923
																																						0.00387285
																																						0.00385649
																																						0.00384014
																																						0.00382381
[truncated: 2 more columns]

## Sheet: fig 3
	figure 3a			figure 3b			figure 3c			figure 3d			figure 3e
	wavelength	CDS		wavelength	CDS		wavelength	CDS		CDS%	occurrence		σ	probability
	550.723	-0.258347		549.96	-1.88105		549.96	3.85297		-40	7		-40	0	0	0.0195312
	551.486	-0.551252		550.216	-1.85282		552.044	3.84967		-20	25		-20	0	0	0.234375
	552.249	-0.769077		550.471	-1.82454		554.127	3.84549		0	42		0	0.492187	0	0
	553.012	-0.770156		550.726	-1.7962		556.211	3.84021		20	22		20	0	0.234375	0
	553.775	-0.47393		550.982	-1.76781		558.294	3.83353		40	4		40	0	0.0195312	0
	554.538	0.0624628		551.237	-1.73937		560.378	3.8251
	555.301	0.665189		551.493	-1.71089		562.462	3.81449
	556.063	1.13408		551.748	-1.68235		564.545	3.80118
	556.826	1.32589		552.003	-1.65377		566.629	3.78456
	557.588	1.20397		552.259	-1.62515		568.712	3.76393
	558.351	0.871039		552.514	-1.59649		570.796	3.73844
	559.113	0.561663		552.77	-1.5678		572.879	3.70715
	559.875	0.544886		553.025	-1.53907		574.963	3.66898
	560.637	0.967791		553.28	-1.51031		577.046	3.62276
	561.399	1.76197		553.536	-1.48152		579.13	3.5672
	562.162	2.69224		553.791	-1.4527		581.214	3.50089
	562.924	3.49526		554.047	-1.42386		583.297	3.42239
	563.685	3.99632		554.302	-1.39501		585.381	3.33021
	564.447	4.15069		554.557	-1.36613		587.464	3.22285
	565.209	4.03341		554.813	-1.33724		589.548	3.0989
	565.971	3.8103		555.068	-1.30834		591.631	2.95702
	566.732	3.68261		555.323	-1.27943		593.715	2.79609
	567.494	3.79421		555.579	-1.25052		595.798	2.61521
	568.255	4.14783		555.834	-1.22161		597.882	2.41382
	569.017	4.60852		556.09	-1.1927		599.966	2.19176
	569.778	5.00109		556.345	-1.16379		602.049	1.94934
	570.539	5.21335		556.6	-1.1349		604.133	1.68739
	571.301	5.22586		556.856	-1.10602		606.216	1.40731
	572.062	5.08484		557.111	-1.07715		608.3	1.11113
	572.823	4.87645		557.367	-1.04831		610.383	0.801467
	573.584	4.7102		557.622	-1.01949		612.467	0.48157
	574.345	4.68135		557.877	-0.9907		614.55	0.155235
	575.105	4.82137		558.133	-0.961944		616.634	-0.173241
	575.866	5.08403		558.388	-0.933226		618.718	-0.499163
	576.627	5.37924		558.644	-0.904549		620.801	-0.817551
	577.388	5.61239		558.899	-0.875917		622.885	-1.12329
	578.148	5.70222		559.154	-0.847337		624.968	-1.41127
	578.909	5.60139		559.41	-0.818812		627.052	-1.67658
	579.669	5.33699		559.665	-0.790346		629.135	-1.91464
	580.429	5.03256		559.92	-0.761945		631.219	-2.12142
	581.19	4.8645		560.176	-0.733614		633.302	-2.29351
	581.95	4.97114		560.431	-0.705356		635.386	-2.42835
	582.71	5.38559		560.687	-0.677179		637.47	-2.52423
	583.47	6.03493		560.942	-0.649085		639.553	-2.58045
	584.23	6.78452		561.197	-0.621081		641.637	-2.59728
	584.99	7.48664		561.453	-0.593173		643.72	-2.57599
	585.75	8.01815		561.708	-0.565365		645.804	-2.51883
	586.509	8.30746		561.964	-0.537662		647.887	-2.42886
	587.269	8.34854		562.219	-0.510072		649.971	-2.30995
	588.029	8.204		562.474	-0.482598		652.054	-2.16656
	588.788	8.00792		562.73	-0.455248		654.138	-2.00362
	589.548	7.96054		562.985	-0.428026		656.222	-1.82635
	590.307	8.27847		563.241	-0.400939		658.305	-1.64008
	591.067	9.08734		563.496	-0.373994		660.389	-1.45011
	591.826	10.3213		563.751	-0.347195		662.472	-1.26153
	592.585	11.7287		564.007	-0.320551		664.556	-1.07909
	593.344	13.0002		564.262	-0.294065		666.639	-0.907104
	594.103	13.9161		564.517	-0.267746		668.723	-0.749322
	594.862	14.397		564.773	-0.2416		670.806	-0.608907
	595.621	14.4498		565.028	-0.215634		672.89	-0.488378
	596.38	14.1078		565.284	-0.189854		674.974	-0.389615
	597.139	13.4336		565.539	-0.164266		677.057	-0.313865
	597.897	12.5592		565.794	-0.138879		679.141	-0.261783
	598.656	11.6874		566.05	-0.113699		681.224	-0.233479
	599.414	11.0301		566.305	-0.0887332		683.308	-0.228585
	600.173	10.738		566.561	-0.0639887		685.391	-0.246322
	600.931	10.8824		566.816	-0.0394735		687.475	-0.285577
	601.69	11.476		567.071	-0.0151935		689.558	-0.344972
	602.448	12.4708		567.327	0.00884241		691.642	-0.422938
	603.206	13.7092		567.582	0.0326275		693.726	-0.51778
	603.964	14.9009		567.838	0.0561537		695.809	-0.627728
	604.722	15.7192		568.093	0.0794133		697.893	-0.750994
	605.48	15.9841		568.348	0.102399		699.976	-0.885805
	606.238	15.7756		568.604	0.125101		702.06	-1.03044
	606.996	15.3619		568.859	0.147514		704.143	-1.18324
	607.753	15.0108		569.115	0.169628		706.227	-1.34265
	608.511	14.8493		569.37	0.191436		708.31	-1.50719
	609.269	14.8623		569.625	0.212929		710.394	-1.6755
	610.026	14.9821		569.881	0.2341		712.478	-1.8463
	610.784	15.1638		570.136	0.254939		714.561	-2.01842
	611.541	15.3827		570.391	0.275438		716.645	-2.19077
	612.298	15.5843		570.647	0.295589		718.728	-2.36235
	613.056	15.6805		570.902	0.315383		720.812	-2.53223
	613.813	15.6288		571.158	0.334812		722.895	-2.69954
	614.57	15.5217		571.413	0.353867		724.979	-2.86348
	615.327	15.5627		571.668	0.372539		727.062	-3.02331
	616.084	15.9177		571.924	0.39082		729.146	-3.17831
	616.841	16.572		572.179	0.4087		731.23	-3.32784
	617.597	17.3306		572.435	0.426171		733.313	-3.47127
	618.354	17.9576		572.69	0.443223		735.397	-3.60803
	619.111	18.3243		572.945	0.459849		737.48	-3.73755
	619.867	18.4547		573.201	0.476038		739.564	-3.85934
	620.624	18.463		573.456	0.491783		741.647	-3.9729
	621.38	18.4424		573.712	0.507073		743.731	-4.07781
	622.137	18.381		573.967	0.521899		745.814	-4.17364
	622.893	18.1684		574.222	0.536254		747.898	-4.26003
	623.649	17.7003		574.478	0.550127		749.982	-4.33663
	624.405	16.9959		574.733	0.563509		752.065	-4.40315
	625.161	16.2217		574.988	0.576392		754.149	-4.45932
	625.917	15.6013		575.244	0.588764		756.232	-4.50492
	626.673	15.299		575.499	0.600618		758.316	-4.53978
	627.429	15.3588		575.755	0.611946		760.399	-4.56376
	628.185	15.6986		576.01	0.622738		762.483	-4.57676
	628.94	16.1243		576.265	0.632984		764.566	-4.57873
	629.696	16.3731		576.521	0.642675		766.65	-4.56966
	630.451	16.2113		576.776	0.651802		768.734	-4.54959
	631.207	15.5491		577.032	0.660356		770.817	-4.5186
	631.962	14.4903		577.287	0.668329		772.901	-4.4768
	632.718	13.2822		577.542	0.67571		774.984	-4.42436
	633.473	12.2092		577.798	0.682492		777.068	-4.36149
	634.228	11.4758		578.053	0.688664		779.151	-4.28842
	634.983	11.1067		578.309	0.694219		781.235	-4.20544
	635.738	10.9127		578.564	0.699148		783.318	-4.11286
	636.493	10.584		578.819	0.703443		785.402	-4.01104
	637.248	9.88562		579.075	0.707092		787.486	-3.90035
	638.003	8.81486		579.33	0.710089		789.569	-3.78121
	638.758	7.59148		579.585	0.712426		791.653	-3.65406
	639.512	6.49687		579.841	0.714094		793.736	-3.51936
	640.267	5.69463		580.096	0.715084		795.82	-3.37759
	641.021	5.1482		580.352	0.715389		797.903	-3.22925
	641.776	4.66126		580.607	0.715		799.987	-3.07487
	642.53	4.00143		580.862	0.713909
	643.284	3.04084		581.118	0.712108
	644.039	1.83729		581.373	0.709589
	644.793	0.606188		581.629	0.706347
	645.547	-0.39528		581.884	0.702372
	646.301	-0.995883		582.139	0.697657
	647.055	-1.1873		582.395	0.692196
	647.808	-1.13299		582.65	0.685981
	648.562	-1.10969		582.906	0.679005
	649.316	-1.39098		583.161	0.671261
	650.069	-2.12419		583.416	0.662744
	650.823	-3.28566		583.672	0.653449
	651.576	-4.74747		583.927	0.643367
	652.33	-6.38298		584.183	0.632494
	653.083	-8.10487		584.438	0.620824
	653.836	-9.81328		584.693	0.608351
	654.59	-11.3321		584.949	0.595069
	655.343	-12.4209		585.204	0.580976
	656.096	-12.8764		585.459	0.566064
	656.849	-12.661		585.715	0.550332
	657.601	-11.9615		585.97	0.533773
	658.354	-11.1162		586.226	0.516384
	659.107	-10.4453		586.481	0.498162
	659.86	-10.1093		586.736	0.479104
	660.612	-10.0972		586.992	0.459205
	661.365	-10.3212		587.247	0.438463
	662.117	-10.7127		587.503	0.416877
	662.869	-11.2486		587.758	0.394444
	663.622	-11.9269		588.013	0.371161
	664.374	-12.7397		588.269	0.347028
	665.126	-13.6597		588.524	0.322044
	665.878	-14.6273		588.78	0.296206
	666.63	-15.5331		589.035	0.269516
	667.382	-16.2283		589.29	0.241972
	668.134	-16.5905		589.546	0.213576
	668.885	-16.6156		589.801	0.184329
	669.637	-16.4521		590.056	0.154229
	670.389	-16.3254		590.312	0.123279
	671.14	-16.4035		590.567	0.0914801
	671.891	-16.7056		590.823	0.0588373
	672.643	-17.1054		591.078	0.0253494
	673.394	-17.3995		591.333	-0.00897888
	674.145	-17.4069		591.589	-0.0441445
	674.896	-17.0744		591.844	-0.0801439
	675.648	-16.5407		592.1	-0.116972
	676.398	-16.0871		592.355	-0.154624
	677.149	-15.9753		592.61	-0.193098
	677.9	-16.2866		592.866	-0.232385
	678.651	-16.8955		593.121	-0.272481
	679.402	-17.5804		593.377	-0.313378
	680.152	-18.1576		593.632	-0.35507
	680.903	-18.5471		593.887	-0.397552
	681.653	-18.7741		594.143	-0.440813
	682.404	-18.943		594.398	-0.484846
	683.154	-19.1777		594.653	-0.529643
	683.904	-19.5211		594.909	-0.575194
	684.654	-19.8583		595.164	-0.621489
	685.404	-19.9648		595.42	-0.66852
	686.154	-19.6745		595.675	-0.716274
	686.904	-19.0351		595.93	-0.764743
	687.654	-18.309		596.186	-0.813913
	688.404	-17.8223		596.441	-0.863773
	689.154	-17.7855		596.697	-0.91431
	689.903	-18.1985		596.952	-0.96551
	690.653	-18.8665		597.207	-1.01736
	691.402	-19.4985		597.463	-1.06985
	692.151	-19.8506		597.718	-1.12296
	692.901	-19.8495		597.974	-1.17668
	693.65	-19.6106		598.229	-1.231
	694.399	-19.3257		598.484	-1.28589
	695.148	-19.0987		598.74	-1.34134
	695.897	-18.8626		598.995	-1.39733
	696.646	-18.4454		599.251	-1.45385
	697.395	-17.7346		599.506	-1.51087
	698.144	-16.8084		599.761	-1.56839
	698.892	-15.9226		600.017	-1.62638
	699.641	-15.3493		600.272	-1.68482
	700.39	-15.1845		600.527	-1.7437
	701.138	-15.2678		600.783	-1.80298
	701.886	-15.2721		601.038	-1.86266
	702.635	-14.8991		601.294	-1.92271
	703.383	-14.0558		601.549	-1.98311
	704.131	-12.9008		601.804	-2.04384
	704.879	-11.7273		602.06	-2.10487
	705.627	-10.7581		602.315	-2.16618
	706.375	-9.99366		602.571	-2.22775
	707.123	-9.22083		602.826	-2.28956
	707.871	-8.17118		603.081	-2.35158
	708.618	-6.7102		603.337	-2.41378
	709.366	-4.92557		603.592	-2.47615
	710.114	-3.06211		603.848	-2.53865
	710.861	-1.35592		604.103	-2.60127
	711.608	0.116554		604.358	-2.66397
	712.356	1.46898		604.614	-2.72673
	713.103	2.88943		604.869	-2.78952
	713.85	4.46565		605.124	-2.85231
	714.597	6.09977		605.38	-2.91508
	715.344	7.59145		605.635	-2.9778
	716.091	8.81035		605.891	-3.04044
	716.838	9.79318		606.146	-3.10297
	717.585	10.6889		606.401	-3.16537
	718.331	11.6378		606.657	-3.2276
	719.078	12.7118		606.912	-3.28964
	719.825	13.931		607.168	-3.35145
	720.571	15.2699		607.423	-3.41301
	721.317	16.6194		607.678	-3.47428
	722.064	17.7839		607.934	-3.53524
	722.81	18.5829		608.189	-3.59586
	723.556	18.9871		608.445	-3.6561
	724.302	19.1567		608.7	-3.71593
	725.048	19.3422		608.955	-3.77533
	725.794	19.7406		609.211	-3.83425
	726.54	20.4125		609.466	-3.89268
	727.286	21.2886		609.721	-3.95058
	728.031	22.2318		609.977	-4.00791
	728.777	23.1152		610.232	-4.06464
	729.522	23.8851		610.488	-4.12075
	730.268	24.5775		610.743	-4.17621
	731.013	25.2775		610.998	-4.23097
	731.759	26.0501		611.254	-4.28501
	732.504	26.8959		611.509	-4.33829
	733.249	27.7605		611.765	-4.39079
	733.994	28.5718		612.02	-4.44247
	734.739	29.2552		612.275	-4.4933
	735.484	29.7137		612.531	-4.54324
	736.229	29.8197		612.786	-4.59228
	736.973	29.4718		613.042	-4.64036
	737.718	28.6839		613.297	-4.68747
	738.463	27.6149		613.552	-4.73357
	739.207	26.4885		613.808	-4.77864
	739.952	25.4775		614.063	-4.82262
	740.696	24.6597		614.319	-4.86551
	741.44	24.0671		614.574	-4.90726
	742.184	23.7334		614.829	-4.94785
	742.928	23.6624		615.085	-4.98724
	743.672	23.7542		615.34	-5.02541
	744.416	23.8075		615.595	-5.06232
	745.16	23.6448		615.851	-5.09795
	745.904	23.2662		616.106	-5.13226
	746.648	22.8769		616.362	-5.16523
	747.391	22.7321		616.617	-5.19682
	748.135	22.9236		616.872	-5.22702
	748.879	23.2977		617.128	-5.25578
	749.622	23.5805		617.383	-5.28309
	750.365	23.5869		617.639	-5.30891
	751.109	23.3235		617.894	-5.33322
	751.852	22.9238		618.149	-5.35599
	752.595	22.5167		618.405	-5.3772
	753.338	22.1494		618.66	-5.39682
	754.081	21.7921		618.916	-5.41482
	754.824	21.3808		619.171	-5.43118
	755.566	20.868		619.426	-5.44587
	756.309	20.2656		619.682	-5.45888
	757.052	19.6518		619.937	-5.47017
	757.794	19.1225		620.192	-5.47973
	758.537	18.7137		620.448	-5.48753
	759.279	18.3579		620.703	-5.49356
	760.021	17.9156		620.959	-5.49778
	760.764	17.2681		621.214	-5.50018
	761.506	16.4029		621.469	-5.50075
	762.248	15.4271		621.725	-5.49945
	762.99	14.5081		621.98	-5.49628
	763.732	13.7996		622.236	-5.49121
	764.473	13.4		622.491	-5.48422
	765.215	13.3297		622.746	-5.47531
	765.957	13.5107		623.002	-5.46445
	766.698	13.7804		623.257	-5.45163
	767.44	13.9739		623.513	-5.43683
	768.181	14.0266		623.768	-5.42005
	768.923	13.9952		624.023	-5.40126
	769.664	13.9633		624.279	-5.38045
	770.405	13.9276		624.534	-5.35762
	771.146	13.7827		624.789	-5.33275
	771.887	13.4191		625.045	-5.30583
	772.628	12.8309		625.3	-5.27685
	773.369	12.1362		625.556	-5.24581
	774.11	11.5137		625.811	-5.21269
	774.851	11.1289		626.066	-5.17749
	775.591	11.0936		626.322	-5.14021
	776.332	11.434		626.577	-5.10083
	777.072	12.0455		626.833	-5.05935
	777.813	12.6804		627.088	-5.01577
	778.553	13.0395		627.343	-4.97008
	779.293	12.948		627.599	-4.92229
	780.033	12.4812		627.854	-4.87239
	780.773	11.9215		628.11	-4.82038
	781.513	11.5756		628.365	-4.76625
	782.253	11.5989		628.62	-4.71002
	782.993	11.9388		628.876	-4.65168
	783.733	12.3962		629.131	-4.59124
	784.473	12.7413		629.387	-4.5287
	785.212	12.834		629.642	-4.46405
	785.952	12.7127		629.897	-4.39732
	786.691	12.5973		630.153	-4.3285
	787.43	12.7655		630.408	-4.2576
	788.17	13.354		630.663	-4.18463
	788.909	14.2276		630.919	-4.10959
	789.648	15.0395		631.174	-4.0325
	790.387	15.4588		631.43	-3.95336
	791.126	15.3979		631.685	-3.87218
	791.865	15.0555		631.94	-3.78899
	792.604	14.7302		632.196	-3.70378
	793.342	14.542		632.451	-3.61657
	794.081	14.2979		632.707	-3.52739
	794.819	13.6423		632.962	-3.43622
	795.558	12.3809		633.217	-3.34311
	796.296	10.6996		633.473	-3.24805
	797.035	9.08715		633.728	-3.15108
	797.773	8.04301		633.984	-3.0522
	798.511	7.81038		634.239	-2.95143
	799.249	8.30411		634.494	-2.84879
	799.987	9.22742		634.75	-2.74431
	800.725	10.265		635.005	-2.638
				635.26	-2.52988
				635.516	-2.41998
				635.771	-2.30832
				636.027	-2.19491
				636.282	-2.07979
				636.537	-1.96298
				636.793	-1.8445
				637.048	-1.72438
				637.304	-1.60265
				637.559	-1.47933
				637.814	-1.35444
				638.07	-1.22803
				638.325	-1.10011
				638.581	-0.970711
				638.836	-0.839866
				639.091	-0.707607
				639.347	-0.573961
				639.602	-0.438958
				639.857	-0.302633
				640.113	-0.165014
				640.368	-0.0261358
				640.624	0.113971
				640.879	0.255274
				641.134	0.397734
				641.39	0.541325
				641.645	0.686008
				641.901	0.831753
				642.156	0.978522
				642.411	1.12628
				642.667	1.27499
				642.922	1.42462
				643.178	1.57514
				643.433	1.7265
				643.688	1.87868
				643.944	2.03163
				644.199	2.18531
				644.455	2.3397
				644.71	2.49476
				644.965	2.65044
				645.221	2.80671
				645.476	2.96354
				645.731	3.12088
				645.987	3.27871
				646.242	3.43697
				646.498	3.59564
				646.753	3.75467
				647.008	3.91404
				647.264	4.07369
				647.519	4.2336
				647.775	4.39373
				648.03	4.55404
				648.285	4.71448
				648.541	4.87504
				648.796	5.03566
				649.052	5.19632
				649.307	5.35697
				649.562	5.51757
				649.818	5.6781
				650.073	5.83851
				650.328	5.99877
				650.584	6.15885
				650.839	6.3187
				651.095	6.47829
				651.35	6.63758
				651.605	6.79655
				651.861	6.95515
				652.116	7.11336
				652.372	7.27112
				652.627	7.42843
				652.882	7.58522
				653.138	7.74149
				653.393	7.89718
				653.649	8.05228
				653.904	8.20674
				654.159	8.36053
				654.415	8.51362
				654.67	8.66598
				654.925	8.81758
				655.181	8.96839
				655.436	9.11838
				655.692	9.2675
				655.947	9.41575
				656.202	9.56309
				656.458	9.70948
				656.713	9.8549
				656.969	9.99932
				657.224	10.1427
				657.479	10.285
				657.735	10.4263
				657.99	10.5664
				658.246	10.7055
				658.501	10.8433
				658.756	10.98
				659.012	11.1154
				659.267	11.2496
				659.523	11.3826
				659.778	11.5142
				660.033	11.6446
				660.289	11.7736
				660.544	11.9013
				660.799	12.0276
				661.055	12.1524
				661.31	12.2759
				661.566	12.3979
				661.821	12.5185
				662.076	12.6376
				662.332	12.7551
				662.587	12.8712
				662.843	12.9857
				663.098	13.0986
				663.353	13.21
				663.609	13.3198
				663.864	13.4279
				664.12	13.5344
				664.375	13.6393
				664.63	13.7425
				664.886	13.844
				665.141	13.9438
				665.396	14.0419
				665.652	14.1383
				665.907	14.2329
				666.163	14.3258
				666.418	14.4168
				666.673	14.5061
				666.929	14.5936
				667.184	14.6793
				667.44	14.7631
				667.695	14.845
				667.95	14.9252
				668.206	15.0034
				668.461	15.0797
				668.717	15.1542
				668.972	15.2267
				669.227	15.2973
				669.483	15.3659
				669.738	15.4326
				669.994	15.4973
				670.249	15.56
				670.504	15.6208
				670.76	15.6795
				671.015	15.7362
				671.27	15.7908
				671.526	15.8434
				671.781	15.8939
				672.037	15.9423
				672.292	15.9886
				672.547	16.0328
				672.803	16.0748
				673.058	16.1147
				673.314	16.1524
				673.569	16.1878
				673.824	16.2211
				674.08	16.2521
				674.335	16.2809
				674.591	16.3074
				674.846	16.3315
				675.101	16.3533
				675.357	16.3727
				675.612	16.3898
				675.867	16.4044
				676.123	16.4165
				676.378	16.4262
				676.634	16.4333
				676.889	16.4379
				677.144	16.4398
				677.4	16.4391
				677.655	16.4357
				677.911	16.4296
				678.166	16.4207
				678.421	16.4089
				678.677	16.3943
				678.932	16.3767
				679.188	16.3561
				679.443	16.3325
				679.698	16.3057
				679.954	16.2758
				680.209	16.2426
				680.464	16.2061
				680.72	16.1662
				680.975	16.1229
				681.231	16.076
				681.486	16.0254
				681.741	15.9712
				681.997	15.9132
				682.252	15.8512
				682.508	15.7853
				682.763	15.7154
				683.018	15.6413
				683.274	15.5629
				683.529	15.4801
				683.785	15.3929
				684.04	15.3011
				684.295	15.2046
				684.551	15.1034
				684.806	14.9973
				685.062	14.8861
				685.317	14.7699
				685.572	14.6484
				685.828	14.5217
				686.083	14.3894
				686.338	14.2517
				686.594	14.1083
				686.849	13.9591
				687.105	13.804
				687.36	13.643
				687.615	13.476
				687.871	13.3027
				688.126	13.1232
				688.382	12.9374
				688.637	12.7451
				688.892	12.5464
				689.148	12.341
				689.403	12.1291
				689.659	11.9104
				689.914	11.6849
				690.169	11.4527
				690.425	11.2136
				690.68	10.9677
				690.935	10.7149
				691.191	10.4553
				691.446	10.1887
				691.702	9.91531
				691.957	9.63508
				692.212	9.34807
				692.468	9.05432
				692.723	8.75391
				692.979	8.44691
				693.234	8.13342
				693.489	7.81356
				693.745	7.48744
				694	7.15521
				694.256	6.81701
				694.511	6.47303
				694.766	6.12344
				695.022	5.76844
				695.277	5.40826
				695.532	5.04312
				695.788	4.67328
				696.043	4.29899
				696.299	3.92053
				696.554	3.5382
				696.809	3.1523
				697.065	2.76315
				697.32	2.37109
				697.576	1.97647
				697.831	1.57965
				698.086	1.18098
				698.342	0.780871
				698.597	0.379701
				698.853	-0.0221291
				699.108	-0.424205
				699.363	-0.826113
				699.619	-1.22743
				699.874	-1.62772
				700.13	-2.02656
				700.385	-2.42351
				700.64	-2.81813
				700.896	-3.20999
				701.151	-3.59864
				701.406	-3.98366
				701.662	-4.3646
				701.917	-4.74105
				702.173	-5.11257
				702.428	-5.47876
				702.683	-5.83921
				702.939	-6.19352
				703.194	-6.5413
				703.45	-6.88219
				703.705	-7.21581
				703.96	-7.54184
				704.216	-7.85992
				704.471	-8.16976
				704.727	-8.47106
				704.982	-8.76353
				705.237	-9.04692
				705.493	-9.321
				705.748	-9.58555
				706.003	-9.84037
				706.259	-10.0853
				706.514	-10.3202
				706.77	-10.5449
				707.025	-10.7593
				707.28	-10.9634
				707.536	-11.1571
				707.791	-11.3404
				708.047	-11.5132
				708.302	-11.6756
				708.557	-11.8276
				708.813	-11.9694
				709.068	-12.1009
				709.324	-12.2224
				709.579	-12.3339
				709.834	-12.4356
				710.09	-12.5277
				710.345	-12.6103
				710.6	-12.6838
				710.856	-12.7483
				711.111	-12.8042
				711.367	-12.8516
				711.622	-12.8908
				711.877	-12.9223
				712.133	-12.9462
				712.388	-12.963
				712.644	-12.9729
				712.899	-12.9763
				713.154	-12.9736
				713.41	-12.9651
				713.665	-12.9512
				713.921	-12.9323
				714.176	-12.9087
				714.431	-12.8809
				714.687	-12.8492
				714.942	-12.8141
				715.198	-12.7758
				715.453	-12.7347
				715.708	-12.6913
				715.964	-12.6459
				716.219	-12.5989
				716.474	-12.5506
				716.73	-12.5013
				716.985	-12.4515
				717.241	-12.4014
				717.496	-12.3513
				717.751	-12.3016
				718.007	-12.2525
				718.262	-12.2044
				718.518	-12.1575
				718.773	-12.112
				719.028	-12.0682
				719.284	-12.0263
				719.539	-11.9865
				719.795	-11.9491
				720.05	-11.9142
				720.305	-11.8819
				720.561	-11.8525
				720.816	-11.826
				721.071	-11.8026
				721.327	-11.7824
				721.582	-11.7655
				721.838	-11.7519
				722.093	-11.7417
				722.348	-11.735
				722.604	-11.7318
				722.859	-11.7321
				723.115	-11.7359
				723.37	-11.7432
				723.625	-11.7541
				723.881	-11.7684
				724.136	-11.7862
				724.392	-11.8074
				724.647	-11.8319
				724.902	-11.8596
				725.158	-11.8906
				725.413	-11.9247
				725.668	-11.9618
				725.924	-12.0018
				726.179	-12.0446
				726.435	-12.0902
				726.69	-12.1383
				726.945	-12.1889
				727.201	-12.2419
				727.456	-12.297
				727.712	-12.3543
				727.967	-12.4135
				728.222	-12.4746
				728.478	-12.5373
				728.733	-12.6016
				728.989	-12.6673
				729.244	-12.7343
				729.499	-12.8024
				729.755	-12.8715
				730.01	-12.9414
				730.266	-13.0121
				730.521	-13.0834
				730.776	-13.1551
				731.032	-13.2271
				731.287	-13.2994
				731.542	-13.3717
				731.798	-13.4439
				732.053	-13.5159
				732.309	-13.5877
				732.564	-13.659
				732.819	-13.7298
				733.075	-13.8
				733.33	-13.8694
				733.586	-13.938
				733.841	-14.0056
				734.096	-14.0721
				734.352	-14.1376
				734.607	-14.2018
				734.863	-14.2647
				735.118	-14.3262
				735.373	-14.3862
				735.629	-14.4447
				735.884	-14.5016
				736.139	-14.5567
				736.395	-14.6101
				736.65	-14.6617
				736.906	-14.7115
				737.161	-14.7593
				737.416	-14.8051
				737.672	-14.8489
				737.927	-14.8906
				738.183	-14.9302
				738.438	-14.9677
				738.693	-15.0029
				738.949	-15.0359
				739.204	-15.0667
				739.46	-15.0951
				739.715	-15.1212
				739.97	-15.145
				740.226	-15.1664
				740.481	-15.1854
				740.736	-15.2021
				740.992	-15.2163
				741.247	-15.228
				741.503	-15.2373
				741.758	-15.2441
				742.013	-15.2485
				742.269	-15.2504
				742.524	-15.2498
				742.78	-15.2467
				743.035	-15.2411
				743.29	-15.2331
				743.546	-15.2225
				743.801	-15.2094
				744.057	-15.1939
				744.312	-15.1759
				744.567	-15.1554
				744.823	-15.1324
				745.078	-15.107
				745.334	-15.0791
				745.589	-15.0488
				745.844	-15.016
				746.1	-14.9809
				746.355	-14.9433
				746.61	-14.9033
				746.866	-14.861
				747.121	-14.8162
				747.377	-14.7692
				747.632	-14.7198
				747.887	-14.6681
				748.143	-14.6141
				748.398	-14.5578
				748.654	-14.4993
				748.909	-14.4385
				749.164	-14.3756
				749.42	-14.3104
				749.675	-14.2431
				749.931	-14.1736
				750.186	-14.1021
				750.441	-14.0284
				750.697	-13.9526
				750.952	-13.8748
				751.207	-13.795
				751.463	-13.7132
				751.718	-13.6294
				751.974	-13.5437
				752.229	-13.4561
				752.484	-13.3666
				752.74	-13.2752
				752.995	-13.1821
				753.251	-13.0871
				753.506	-12.9903
				753.761	-12.8919
				754.017	-12.7917
				754.272	-12.6898
				754.528	-12.5863
				754.783	-12.4812
				755.038	-12.3745
				755.294	-12.2662
				755.549	-12.1564
				755.804	-12.0452
				756.06	-11.9325
				756.315	-11.8183
				756.571	-11.7028
				756.826	-11.5859
				757.081	-11.4677
				757.337	-11.3482
				757.592	-11.2275
				757.848	-11.1055
				758.103	-10.9824
				758.358	-10.8581
				758.614	-10.7327
				758.869	-10.6061
				759.125	-10.4786
				759.38	-10.35
				759.635	-10.2204
				759.891	-10.0899
				760.146	-9.95853
				760.402	-9.82623
				760.657	-9.69309
				760.912	-9.55913
				761.168	-9.42441
				761.423	-9.28894
				761.678	-9.15276
				761.934	-9.01591
				762.189	-8.87843
				762.445	-8.74033
				762.7	-8.60167
				762.955	-8.46248
				763.211	-8.32278
				763.466	-8.18261
				763.722	-8.04201
				763.977	-7.901
				764.232	-7.75963
				764.488	-7.61793
				764.743	-7.47592
				764.999	-7.33365
				765.254	-7.19114
				765.509	-7.04842
				765.765	-6.90553
				766.02	-6.76251
				766.275	-6.61938
				766.531	-6.47617
				766.786	-6.33292
				767.042	-6.18966
				767.297	-6.04642
				767.552	-5.90322
				767.808	-5.76011
				768.063	-5.6171
				768.319	-5.47423
				768.574	-5.33153
				768.829	-5.18903
				769.085	-5.04676
				769.34	-4.90475
				769.596	-4.76301
				769.851	-4.62159
				770.106	-4.48051
				770.362	-4.3398
				770.617	-4.19948
				770.872	-4.05959
				771.128	-3.92014
				771.383	-3.78116
				771.639	-3.64268
				771.894	-3.50473
				772.149	-3.36732
				772.405	-3.23049
				772.66	-3.09426
				772.916	-2.95864
				773.171	-2.82368
				773.426	-2.68937
				773.682	-2.55576
				773.937	-2.42286
				774.193	-2.2907
				774.448	-2.15929
				774.703	-2.02866
				774.959	-1.89882
				775.214	-1.7698
				775.47	-1.64161
				775.725	-1.51428
				775.98	-1.38783
				776.236	-1.26226
				776.491	-1.13761
				776.746	-1.01389
				777.002	-0.891111
				777.257	-0.769296
				777.513	-0.648459
				777.768	-0.528617
				778.023	-0.409783
				778.279	-0.291976
				778.534	-0.175206
				778.79	-0.0594912
				779.045	0.0551558
				779.3	0.168723
				779.556	0.281197
				779.811	0.392566
				780.067	0.502815
				780.322	0.611937
				780.577	0.719915
				780.833	0.826742
				781.088	0.932407
				781.343	1.0369
				781.599	1.14021
				781.854	1.24234
				782.11	1.34326
				782.365	1.44297
				782.62	1.54147
				782.876	1.63875
				783.131	1.73479
				783.387	1.8296
				783.642	1.92317
				783.897	2.01548
				784.153	2.10655
				784.408	2.19635
				784.664	2.28489
				784.919	2.37216
				785.174	2.45815
				785.43	2.54287
				785.685	2.62631
				785.94	2.70846
				786.196	2.78933
				786.451	2.86892
				786.707	2.94721
				786.962	3.02421
				787.217	3.09992
				787.473	3.17434
				787.728	3.24746
				787.984	3.31929
				788.239	3.38982
				788.494	3.45906
				788.75	3.52701
				789.005	3.59367
				789.261	3.65904
				789.516	3.72311
				789.771	3.78591
				790.027	3.84741
				790.282	3.90764
				790.538	3.96659
				790.793	4.02426
				791.048	4.08066
				791.304	4.13579
				791.559	4.18965
				791.814	4.24225
				792.07	4.2936
				792.325	4.3437
				792.581	4.39255
				792.836	4.44015
				793.091	4.48652
				793.347	4.53166
				793.602	4.57557
				793.858	4.61827
				794.113	4.65975
				794.368	4.70003
				794.624	4.7391
				794.879	4.77698
				795.135	4.81368
				795.39	4.84919
				795.645	4.88354
				795.901	4.91672
				796.156	4.94874
				796.411	4.97961
				796.667	5.00934
				796.922	5.03794
				797.178	5.06542
				797.433	5.09178
				797.688	5.11703
				797.944	5.14118
				798.199	5.16424
				798.455	5.18622
				798.71	5.20713
				798.965	5.22697
				799.221	5.24576
				799.476	5.26351
				799.732	5.28022
				799.987	5.2959

## Sheet: fig 4c
	matix
	0.007256	0.00340537	0.00314114	0.00625727	0.0149462	0.0319377	0.0451013	0.0395473	0.0285803	0.0203178	0.0150396	0.0113006	0.00889236	0.00714316	0.00584541	0.00485918
	0.00643573	0.00431709	0.00516124	0.00855562	0.0154931	0.0240596	0.0281681	0.0257676	0.0209591	0.0164806	0.0130992	0.0103579	0.00845887	0.00699247	0.00585429	0.00495861
	0.00715549	0.00616234	0.00671914	0.00808094	0.0102352	0.0126968	0.0147263	0.0157112	0.0155798	0.0145598	0.0131697	0.0114152	0.00993979	0.00858877	0.00740807	0.00639659
	0.00901884	0.00832715	0.00697668	0.00525211	0.00466716	0.00544997	0.00782007	0.0119187	0.0171639	0.0212847	0.0221596	0.0197113	0.016581	0.0135277	0.0109937	0.00900154
	0.0111493	0.00880148	0.00524615	0.0027018	0.00226261	0.00397082	0.00915531	0.020409	0.0376386	0.0461887	0.038984	0.0280705	0.0204151	0.0152368	0.0117488	0.0093268
	0.0114037	0.00746278	0.00339508	0.00166189	0.00249017	0.00685922	0.0190155	0.0461651	0.0725547	0.0603078	0.0398378	0.0262876	0.0186734	0.013911	0.0107789	0.00861233
	0.0101374	0.00576128	0.00235199	0.001838	0.00467069	0.0138695	0.0388394	0.0813108	0.0820423	0.0526399	0.0335037	0.022472	0.0163302	0.0124047	0.00976023	0.0078916
	0.00875395	0.00443899	0.00207096	0.00301825	0.00879547	0.0257455	0.0669543	0.0976683	0.0699821	0.0427471	0.0280273	0.0194265	0.0144738	0.011202	0.00893756	0.00730269
	0.00680238	0.00332586	0.00331776	0.00836852	0.0240857	0.0637913	0.102309	0.0767774	0.0469552	0.0302923	0.0212464	0.0154907	0.0119796	0.00952924	0.00776017	0.00643991
	0.00567643	0.00377503	0.00667312	0.0182618	0.0493779	0.0963978	0.087458	0.054668	0.0347426	0.023773	0.0174429	0.0131516	0.0104166	0.00843632	0.00696494	0.0058415
	0.00534115	0.00538607	0.012096	0.0330314	0.0769508	0.0969177	0.0667887	0.0417674	0.0278693	0.0198835	0.0150412	0.0115963	0.00933846	0.00765959	0.00638602	0.00539731
	wavelength	gap
	600	0.5
	620	0.6
	640	0.7
	660	0.8
	680	0.9
	700	1
	720	1.1
	740	1.2
	760	1.4
	780	1.6
	800	1.8

## Sheet: fig 4d
	os3 single				os3 double				os2 single				os2 double				os1 single				os1 double
	min	pl	aveg		min	pl	aveg		min	pl	aveg		min	pl	aveg		min	pl	aveg		min	pl	aveg
600	-7.8811	25.0485	8.5837		-10.2765	12.746	1.23474		-24.0952	12.0943	-6.00045		-2.86698	12.415	4.77399		-0.733389	10.1524	4.70951		0.446101	9.68653	5.06632
600.5	-7.92976	25.0392	8.55471		-10.3133	12.6243	1.15551		-24.1034	11.9457	-6.07884		-2.92914	12.3609	4.71589		-0.692022	9.93826	4.62312		0.343729	9.6026	4.97317
601	-7.97511	25.0331	8.52897		-10.3492	12.5007	1.07575		-24.108	11.8007	-6.15365		-2.98902	12.3062	4.65857		-0.661505	9.74687	4.54268		0.242443	9.52125	4.88184
601.5	-8.01624	25.03	8.50689		-10.3839	12.3745	0.995318		-24.1087	11.6592	-6.22474		-3.04658	12.2507	4.60205		-0.642966	9.58089	4.46896		0.142605	9.44245	4.79253
602	-8.05306	25.03	8.48849		-10.4174	12.2462	0.914377		-24.1053	11.5214	-6.29196		-3.10186	12.1945	4.54631		-0.636865	9.44188	4.40251		0.0443811	9.36625	4.70532
602.5	-8.08527	25.0328	8.47376		-10.4497	12.1151	0.832723		-24.0974	11.387	-6.35523		-3.15479	12.1375	4.49138		-0.642814	9.33128	4.34423		-0.0519252	9.29265	4.62036
603	-8.11238	25.0383	8.46296		-10.4808	11.982	0.750597		-24.085	11.2561	-6.41447		-3.20536	12.0799	4.43725		-0.660179	9.24993	4.29487		-0.145944	9.22162	4.53784
603.5	-8.13387	25.0462	8.45617		-10.5103	11.846	0.66784		-24.0676	11.1285	-6.46954		-3.25371	12.0213	4.38379		-0.687006	9.19744	4.25522		-0.237491	9.15317	4.45784
604	-8.14965	25.0564	8.4534		-10.5386	11.7079	0.584613		-24.045	11.0043	-6.52035		-3.30015	11.9614	4.33063		-0.720597	9.17314	4.22627		-0.326166	9.08725	4.38054
604.5	-8.1589	25.0687	8.45492		-10.5654	11.5669	0.500734		-24.0171	10.8834	-6.56684		-3.34561	11.899	4.27671		-0.758458	9.17551	4.20853		-0.411595	9.02381	4.30611
605	-8.16157	25.0828	8.46064		-10.5909	11.4238	0.416447		-23.9835	10.7657	-6.60892		-3.39229	11.8313	4.21949		-0.797109	9.20248	4.20268		-0.493552	8.96282	4.23463
605.5	-8.15709	25.0986	8.47073		-10.6148	11.2779	0.331548		-23.9441	10.6512	-6.64647		-3.44467	11.7525	4.15391		-0.83304	9.25172	4.20934		-0.571711	8.90423	4.16626
[truncated: 389 more rows]

## Sheet: fig 4e
	gap (nm)	qCM	CM	experiment	erorr bar
	0.5	6608940	4779280	21.7	9.7	9.3
	0.7	808583	3793130	7.4	7.1	7.1
	1	2809900	2809900	14	6	6
[truncated: 2 more rows]

## Sheet: s31-32
31					32
[truncated: 7 more rows]

## Sheet: s33
	wavelength	lcp	rcp		wl	intensity												CDS%	occurrence	occurrence
[truncated: 1,044 more rows]

[truncated: 10 more sheets: s34, s35, s36, s 37, s 38, s39, s40, s41, s42, s43]
